# Supplementary material for: Unusual Plastoquinones in Non‐Phototrophic Nitrifying Bacteria
Source: Environ Microbiol Rep. 2025 Aug 5;17(4):e70174. doi: 10.1111/1758-2229.70174 (PMC12324825; doi:10.1111/1758-2229.70174)
Supplement: Supplementary file 1 — Data S1: Supporting Information. [file EMI4-17-e70174-s001.xlsx]

## Sheet: all
	Potential /V vs. Ag|AgCl	Current density/ µAcm^－2					Potential/V		N.moscoviensis	N.inopinata	UQ	MK
		N.moscoviensis	N.inopinata	UQ	MK		Reduction	vs. Ag|AgCl	-0.448	-0.444	-0.307	-0.525
	0.7	0.279556	0.334464	0.198227	0.319265		Oxidation	vs. Ag|AgCl	0.346	0.345	0.409	0.141
	0.699	0.201888	0.250351	0.120401	0.235549		Standard Potential vs. SHE	vs. Ag|AgCl	-0.14	-0.142	-0.022	-0.252
	0.698	0.188201	0.23165	0.108066	0.217565			vs. SHE	0.059	0.057	0.177	-0.053
	0.697	0.181835	0.218201	0.100984	0.205867
	0.696	0.178015	0.208493	0.0961296	0.197034
	0.695	0.173161	0.196875	0.0896042	0.186768
	0.694	0.169739	0.187803	0.0843521	0.178731
	0.693	0.167113	0.179845	0.0813282	0.171887
	0.692	0.162497	0.169739	0.0745482	0.162338
	0.691	0.159235	0.161065	0.0698531	0.155096
	0.69	0.157325	0.155256	0.0672748	0.149844
	0.689	0.153744	0.147298	0.0624444	0.14308
	0.688	0.151436	0.14125	0.0594046	0.137589
	0.687	0.148332	0.134327	0.0557838	0.131462
	0.686	0.146741	0.128677	0.0529906	0.126289
	0.685	0.143319	0.121276	0.0486775	0.119923
	0.684	0.140613	0.115865	0.0454865	0.11483
	0.683	0.139977	0.112045	0.0436482	0.111647
	0.682	0.136953	0.106475	0.0400434	0.106316
	0.681	0.134645	0.100427	0.0365022	0.101143
	0.68	0.133213	0.0976416	0.0355154	0.0981986
	0.679	0.129711	0.0907183	0.0298734	0.091912
	0.678	0.127563	0.0864211	0.0275736	0.0881718
	0.677	0.126846	0.0835563	0.0264118	0.0856254
	0.676	0.123584	0.0781053	0.022035	0.0807711
	0.675	0.122072	0.0750018	0.0209846	0.077978
	0.674	0.121196	0.071572	0.0196556	0.0750654
	0.673	0.117854	0.0665745	0.0161701	0.0703544
	0.672	0.116104	0.0627548	0.0142603	0.0667018
	0.671	0.114353	0.0596433	0.0126528	0.0643225
	0.67	0.113557	0.0563568	0.0108782	0.0611473
	0.669	0.111966	0.053484	0.00947768	0.0583144
	0.668	0.10918	0.0486537	0.00568899	0.0543673
	0.667	0.109101	0.0475635	0.00602242	0.0530066
	0.666	0.105281	0.0425501	0.00227592	0.0480489
	0.665	0.104485	0.039542	0.000529429	0.0454944
	0.664	0.10353	0.0379346	0.000458685	0.0438949
	0.663	0.100666	0.0341387	-0.00258547	0.0399797
	0.662	0.099631	0.0314411	-0.00417941	0.0383643
	0.661	0.0995514	0.0301917	-0.00446748	0.0365738
	0.66	0.0965275	0.0255921	-0.00797366	0.0328177
	0.659	0.0949359	0.0232048	-0.00940606	0.0305339
	0.658	0.0946972	0.0215814	-0.00944585	0.0291811
	0.657	0.0927873	0.0182551	-0.0120799	0.0260935
	0.656	0.0921507	0.0168943	-0.0121913	0.0249475
	0.655	0.0905592	0.0140216	-0.013178	0.0225602
	0.654	0.0895247	0.0121992	-0.0147139	0.0208254
	0.653	0.086819	0.00861028	-0.0172922	0.0171967
	0.652	0.0857049	0.00660732	-0.0187962	0.0159235
	0.651	0.0857845	0.00590465	-0.0184779	0.0151993
	0.65	0.0837951	0.00317912	-0.0203718	0.0123504
	0.649	0.0823627	0.000433697	-0.0223294	0.0101223
	0.648	0.082681	0.000104087	-0.0217963	0.00970845
	0.647	0.0797366	-0.00365738	-0.0251147	0.00645055
	0.646	0.0788692	-0.00531498	-0.025982	0.00451761
	0.645	0.078909	-0.00575902	-0.0258786	0.00438949
	0.644	0.0764262	-0.00942197	-0.0289742	0.00136237
	0.643	0.0759249	-0.00958909	-0.0287195	0.000732033
	0.642	0.0747949	-0.0111408	-0.0293641	-0.00027494
	0.641	0.0733068	-0.0139738	-0.0324597	-0.00338523
	0.64	0.0711263	-0.0163134	-0.0337011	-0.00527599
	0.639	0.0707285	-0.0172922	-0.0334942	-0.00632084
	0.638	0.0700043	-0.0185813	-0.0345366	-0.00743651
	0.637	0.0688266	-0.0200058	-0.0351732	-0.00889676
	0.636	0.0671395	-0.0224408	-0.0371229	-0.0116263
	0.635	0.0676806	-0.0221544	-0.0361918	-0.0112443
	0.634	0.0646806	-0.0257194	-0.0393511	-0.0142046
	0.633	0.0640758	-0.0270643	-0.0407039	-0.0154937
	0.632	0.0645532	-0.026929	-0.0403537	-0.0150401
	0.631	0.0624842	-0.0294198	-0.0421442	-0.0172285
	0.63	0.0619272	-0.0306294	-0.0432185	-0.0183904
	0.629	0.0615452	-0.0302872	-0.0422556	-0.018454
	0.628	0.0595558	-0.0338125	-0.0454944	-0.0213029
	0.627	0.0575902	-0.0356348	-0.0467756	-0.0230218
	0.626	0.0576539	-0.0350539	-0.046147	-0.022592
	0.625	0.0560782	-0.0375128	-0.0477704	-0.024852
	0.624	0.0560225	-0.0378311	-0.0480011	-0.025234
	0.623	0.0544469	-0.0394068	-0.0490356	-0.0266744
	0.622	0.0544787	-0.0404492	-0.0495608	-0.0278362
	0.621	0.0522028	-0.0424307	-0.0513832	-0.0293482
	0.62	0.0510171	-0.0442053	-0.0528394	-0.0310273
	0.619	0.0515105	-0.0435687	-0.0517492	-0.0301917
	0.618	0.0502691	-0.045383	-0.052728	-0.0321573
	0.617	0.0489879	-0.0473804	-0.0541604	-0.0343138
	0.616	0.0492823	-0.0467358	-0.052919	-0.0330724
	0.615	0.0460913	-0.0511444	-0.0575345	-0.0372741
	0.614	0.0444361	-0.0519163	-0.0578369	-0.0386508
	0.613	0.0456854	-0.0505158	-0.0562692	-0.0367489
	0.612	0.0440461	-0.0526485	-0.0584019	-0.0393113
	0.611	0.0437437	-0.0526485	-0.0585054	-0.0392635
	0.61	0.0432822	-0.0532214	-0.0584497	-0.0397171
	0.609	0.0418498	-0.0550676	-0.0610041	-0.0419214
	0.608	0.040298	-0.056492	-0.0623171	-0.0429957
	0.607	0.0396216	-0.0569138	-0.0625081	-0.0435687
	0.606	0.0393908	-0.0574231	-0.0629776	-0.0441575
	0.605	0.0385951	-0.0580358	-0.0629856	-0.044818
	0.604	0.0369558	-0.0603516	-0.0645453	-0.0466085
	0.603	0.0377118	-0.0591022	-0.0633596	-0.0460515
	0.602	0.0348231	-0.0622216	-0.0666859	-0.0486855
	0.601	0.034274	-0.0629378	-0.0663994	-0.049529
	0.6	0.0346639	-0.0622614	-0.0661925	-0.0490197
	0.599	0.0324517	-0.0645055	-0.0675851	-0.0508818
	0.598	0.0322527	-0.0649352	-0.0680785	-0.0512558
	0.597	0.0319106	-0.0648397	-0.0673942	-0.0510489
	0.596	0.0298256	-0.0674339	-0.0701316	-0.0537068
	0.595	0.0289423	-0.0679512	-0.0701714	-0.0541843
	0.594	0.0290458	-0.0677841	-0.0702351	-0.0536034
	0.593	0.0280511	-0.0695428	-0.071938	-0.0558316
	0.592	0.0278601	-0.0691051	-0.0721131	-0.0554814
	0.591	0.0268574	-0.0705295	-0.0735137	-0.0567467
	0.59	0.0268176	-0.0711661	-0.0741662	-0.0572401
	0.589	0.0241677	-0.0735773	-0.0767286	-0.0596513
	0.588	0.0239051	-0.0740946	-0.076649	-0.0601128
	0.587	0.0240006	-0.0732909	-0.0754633	-0.059707
	0.586	0.0226398	-0.074779	-0.0766251	-0.0605425
	0.585	0.0217087	-0.0760204	-0.0772697	-0.0616646
	0.584	0.0224408	-0.0750575	-0.0757498	-0.0608051
	0.583	0.0202047	-0.0774607	-0.0776756	-0.0633835
	0.582	0.0195442	-0.0782167	-0.0783122	-0.0639325
	0.581	0.0197034	-0.0772299	-0.0772299	-0.0631686
	0.58	0.018072	-0.0794501	-0.0791955	-0.0652376
	0.579	0.0179208	-0.0791398	-0.0787737	-0.0649591
	0.578	0.0176742	-0.0793865	-0.0783361	-0.0653649
	0.577	0.0161065	-0.0814078	-0.0806916	-0.0669724
	0.576	0.014507	-0.082681	-0.0820444	-0.0685162
	0.575	0.0142205	-0.0822831	-0.0815669	-0.0682456
	0.574	0.0138146	-0.082124	-0.0816465	-0.0687788
	0.573	0.0133611	-0.0829197	-0.0820444	-0.0688902
	0.572	0.0115467	-0.0848296	-0.0833176	-0.0709751
	0.571	0.0123584	-0.0837155	-0.0822831	-0.0693916
	0.57	0.0104326	-0.0859437	-0.0844317	-0.0720017
	0.569	0.0095493	-0.0866599	-0.0854662	-0.0727975
	0.568	0.0100984	-0.0857845	-0.0845909	-0.0718903
	0.567	0.00855458	-0.0875352	-0.0865007	-0.073641
	0.566	0.00842725	-0.0878535	-0.0867394	-0.0738399
	0.565	0.00851479	-0.0873761	-0.0858641	-0.0735057
	0.564	0.0064601	-0.089843	-0.0884106	-0.075893
	0.563	0.0056683	-0.0902409	-0.088331	-0.076466
	0.562	0.00511524	-0.0899225	-0.0876944	-0.0761477
	0.561	0.00440302	-0.0915141	-0.0890472	-0.0776835
	0.56	0.00393192	-0.0914345	-0.0888085	-0.0772538
	0.559	0.00305975	-0.091912	-0.0889676	-0.0783599
	0.558	0.00313774	-0.0925486	-0.0897634	-0.078352
	0.557	0.0012239	-0.093981	-0.0911958	-0.0803732
	0.556	0.000270484	-0.0950155	-0.0914345	-0.0807711
	0.555	0.000885697	-0.0939014	-0.0904	-0.0800549
	0.554	-0.000352449	-0.0947768	-0.0915141	-0.0809303
	0.553	-0.00147855	-0.0968458	-0.0930261	-0.0824423
	0.552	-0.000884106	-0.0952542	-0.0917528	-0.0813282
	0.551	-0.0034457	-0.0979599	-0.0950155	-0.0837951
	0.55	-0.00426058	-0.0982782	-0.0951747	-0.0845113
	0.549	-0.00389373	-0.0972437	-0.093981	-0.0837951
	0.548	-0.00500224	-0.0992331	-0.0958909	-0.0856254
	0.547	-0.00533487	-0.0985965	-0.0957317	-0.0849092
	0.546	-0.00560385	-0.0987556	-0.0954134	-0.0849887
	0.545	-0.0069503	-0.100586	-0.0969254	-0.0868986
	0.544	-0.0075718	-0.100904	-0.0971641	-0.0872965
	0.543	-0.00840338	-0.101223	-0.0973232	-0.0876944
	0.542	-0.00846704	-0.101461	-0.0973232	-0.087774
	0.541	-0.00915937	-0.101302	-0.0973232	-0.0882514
	0.54	-0.0106873	-0.103371	-0.0988352	-0.0895247
	0.539	-0.00946176	-0.102098	-0.0971641	-0.0884901
	0.538	-0.012048	-0.104724	-0.100268	-0.0912754
	0.537	-0.0125653	-0.104963	-0.100188	-0.0915141
	0.536	-0.0121435	-0.104246	-0.0993923	-0.0906387
	0.535	-0.0137908	-0.105918	-0.101063	-0.0920711
	0.534	-0.0138704	-0.106077	-0.101461	-0.0925486
	0.533	-0.0137351	-0.105361	-0.100904	-0.0918324
	0.532	-0.015812	-0.107509	-0.103212	-0.0935831
	0.531	-0.0165442	-0.107827	-0.103689	-0.0942197
	0.53	-0.0166476	-0.10735	-0.102575	-0.0939014
	0.529	-0.0178094	-0.108942	-0.104326	-0.0952542
	0.528	-0.0177935	-0.108623	-0.103689	-0.0946176
	0.527	-0.0189713	-0.109021	-0.104167	-0.0954134
	0.526	-0.0188439	-0.10918	-0.104804	-0.0957317
	0.525	-0.0210721	-0.110851	-0.106873	-0.0974824
	0.524	-0.0213984	-0.111249	-0.107191	-0.0979599
	0.523	-0.0208573	-0.110056	-0.105997	-0.0969254
	0.522	-0.0219077	-0.111329	-0.107191	-0.098119
	0.521	-0.0230775	-0.112443	-0.108942	-0.0992331
	0.52	-0.0225284	-0.11117	-0.107509	-0.0981986
	0.519	-0.0250271	-0.113557	-0.109976	-0.100506
	0.518	-0.0255682	-0.113955	-0.110215	-0.100825
	0.517	-0.0252658	-0.113	-0.108862	-0.099631
	0.516	-0.026929	-0.115069	-0.11109	-0.10178
	0.515	-0.0264913	-0.114592	-0.110056	-0.100984
	0.514	-0.0271757	-0.114751	-0.109976	-0.101143
	0.513	-0.0280511	-0.116342	-0.112125	-0.102973
	0.512	-0.0314172	-0.119525	-0.114671	-0.106077
	0.511	-0.0298336	-0.116979	-0.112761	-0.104087
	0.51	-0.0297222	-0.117218	-0.113239	-0.103769
	0.509	-0.0304543	-0.117775	-0.113159	-0.104485
	0.508	-0.0316639	-0.118332	-0.114432	-0.105918
	0.507	-0.0311864	-0.117695	-0.113477	-0.104326
	0.506	-0.0332475	-0.119525	-0.115706	-0.106713
	0.505	-0.0339239	-0.120082	-0.115944	-0.10727
	0.504	-0.0335578	-0.119207	-0.114432	-0.106236
	0.503	-0.0348629	-0.12056	-0.116104	-0.107827
	0.502	-0.0352528	-0.120799	-0.116661	-0.107907
	0.501	-0.0349902	-0.119764	-0.115308	-0.106873
	0.5	-0.0372025	-0.12239	-0.117695	-0.109578
	0.499	-0.0381654	-0.122549	-0.118332	-0.110374
	0.498	-0.0377516	-0.121435	-0.11682	-0.109339
	0.497	-0.0386189	-0.123504	-0.118491	-0.110454
	0.496	-0.0388895	-0.12247	-0.117775	-0.110056
	0.495	-0.0399638	-0.123345	-0.117775	-0.110851
	0.494	-0.0401627	-0.123425	-0.118332	-0.110931
	0.493	-0.0417623	-0.124618	-0.119127	-0.112363
	0.492	-0.0424705	-0.125255	-0.119844	-0.112841
	0.491	-0.041436	-0.123902	-0.11857	-0.111806
	0.49	-0.0429241	-0.124857	-0.119605	-0.112602
	0.489	-0.0441973	-0.12621	-0.121037	-0.114273
	0.488	-0.0433856	-0.124459	-0.119525	-0.112761
	0.487	-0.045757	-0.128438	-0.12247	-0.115467
	0.486	-0.0464255	-0.127961	-0.122629	-0.115706
	0.485	-0.0459321	-0.126926	-0.121515	-0.114671
	0.484	-0.0473008	-0.128916	-0.123186	-0.116501
	0.483	-0.0472054	-0.128438	-0.122868	-0.116183
	0.482	-0.047643	-0.12812	-0.122708	-0.115865
	0.481	-0.048582	-0.129791	-0.124937	-0.117456
	0.48	-0.0499508	-0.130746	-0.125494	-0.118411
	0.479	-0.0503487	-0.130189	-0.125414	-0.117934
	0.478	-0.0505397	-0.130348	-0.125812	-0.118093
	0.477	-0.051224	-0.130348	-0.125414	-0.118252
	0.476	-0.0524256	-0.132099	-0.127085	-0.120003
	0.475	-0.0514866	-0.12987	-0.125255	-0.118252
	0.474	-0.0542639	-0.133133	-0.127881	-0.120958
	0.473	-0.0546856	-0.133133	-0.128199	-0.121435
	0.472	-0.0542718	-0.132178	-0.127085	-0.120162
	0.471	-0.0554894	-0.133451	-0.128597	-0.121754
	0.47	-0.0557758	-0.133531	-0.129234	-0.121992
	0.469	-0.0556565	-0.132894	-0.128279	-0.121196
	0.468	-0.0575266	-0.134884	-0.130427	-0.123504
	0.467	-0.0578528	-0.135043	-0.12995	-0.123266
	0.466	-0.0577096	-0.134406	-0.129075	-0.122947
	0.465	-0.0588953	-0.135998	-0.130825	-0.124061
	0.464	-0.058768	-0.135202	-0.130507	-0.123663
	0.463	-0.0601606	-0.136316	-0.131462	-0.124141
	0.462	-0.0600094	-0.136157	-0.131621	-0.124698
	0.461	-0.0619113	-0.137828	-0.132894	-0.125971
	0.46	-0.0625001	-0.137987	-0.132815	-0.126528
	0.459	-0.0616089	-0.137112	-0.13178	-0.125573
	0.458	-0.0627389	-0.137828	-0.133213	-0.126608
	0.457	-0.0639564	-0.139101	-0.134247	-0.127801
	0.456	-0.0634073	-0.137589	-0.133372	-0.126289
	0.455	-0.0653411	-0.139977	-0.135123	-0.128597
	0.454	-0.0662085	-0.140216	-0.135759	-0.128916
	0.453	-0.0656275	-0.139022	-0.134008	-0.127563
	0.452	-0.0675613	-0.14125	-0.136475	-0.129632
	0.451	-0.0671793	-0.140375	-0.1356	-0.128916
	0.45	-0.067617	-0.140295	-0.135043	-0.128995
	0.449	-0.0688186	-0.141727	-0.13743	-0.130587
	0.448	-0.0703226	-0.143001	-0.138544	-0.13186
	0.447	-0.0703067	-0.142603	-0.138226	-0.131382
	0.446	-0.0702351	-0.142523	-0.138783	-0.131303
	0.445	-0.0708717	-0.142523	-0.138624	-0.131462
	0.444	-0.0722802	-0.144035	-0.140216	-0.132894
	0.443	-0.0711104	-0.142444	-0.138146	-0.131462
	0.442	-0.0734978	-0.144513	-0.140216	-0.133611
	0.441	-0.0739434	-0.144911	-0.140295	-0.134008
	0.44	-0.0732351	-0.143876	-0.138465	-0.132974
	0.439	-0.0748426	-0.145308	-0.140454	-0.134327
	0.438	-0.0750813	-0.145308	-0.140295	-0.134486
	0.437	-0.0752087	-0.144194	-0.139738	-0.13369
	0.436	-0.0768957	-0.146582	-0.142285	-0.136157
	0.435	-0.0784793	-0.148014	-0.142523	-0.137032
	0.434	-0.0774846	-0.146263	-0.141568	-0.13568
	0.433	-0.0782485	-0.146741	-0.142921	-0.137112
	0.432	-0.0786782	-0.147855	-0.143001	-0.136555
	0.431	-0.0795775	-0.147696	-0.143239	-0.137112
	0.43	-0.0793149	-0.147775	-0.143956	-0.137032
	0.429	-0.081169	-0.149128	-0.144911	-0.138704
	0.428	-0.0819648	-0.149606	-0.145308	-0.138942
	0.427	-0.0809303	-0.148492	-0.143796	-0.137351
	0.426	-0.0823627	-0.149128	-0.14507	-0.138863
	0.425	-0.083238	-0.150242	-0.146582	-0.139738
	0.424	-0.082681	-0.149128	-0.14499	-0.138465
	0.423	-0.08475	-0.152073	-0.147855	-0.141011
	0.422	-0.0855458	-0.151834	-0.147935	-0.141409
	0.421	-0.0849887	-0.15064	-0.146263	-0.140454
	0.42	-0.0863416	-0.15255	-0.147935	-0.141966
	0.419	-0.0863416	-0.151834	-0.147377	-0.141648
	0.418	-0.0864211	-0.151356	-0.14682	-0.141409
	0.417	-0.0876944	-0.153027	-0.14873	-0.143319
	0.416	-0.0888085	-0.153425	-0.149128	-0.143319
	0.415	-0.0891268	-0.153187	-0.148889	-0.143558
	0.414	-0.0892063	-0.153585	-0.149446	-0.143558
	0.413	-0.0896042	-0.153346	-0.149526	-0.143796
	0.412	-0.0913549	-0.155256	-0.151038	-0.145229
	0.411	-0.0900817	-0.153266	-0.149446	-0.143478
	0.41	-0.0942197	-0.158916	-0.155494	-0.14873
	0.409	-0.0939014	-0.156768	-0.153027	-0.147139
	0.408	-0.0927078	-0.155176	-0.151516	-0.145547
	0.407	-0.093981	-0.15629	-0.152789	-0.146741
	0.406	-0.0942993	-0.156529	-0.153187	-0.147059
	0.405	-0.0940606	-0.155494	-0.152232	-0.146104
	0.404	-0.0958113	-0.157961	-0.154539	-0.148173
	0.403	-0.0966071	-0.158041	-0.155494	-0.14873
	0.402	-0.0963683	-0.156927	-0.154699	-0.147935
	0.401	-0.0971641	-0.158677	-0.156131	-0.149208
	0.4	-0.0974824	-0.1582	-0.155335	-0.148412
	0.399	-0.0981986	-0.158359	-0.155654	-0.149367
	0.398	-0.098119	-0.15828	-0.15629	-0.149128
	0.397	-0.100268	-0.160508	-0.15812	-0.151356
	0.396	-0.100506	-0.160269	-0.157802	-0.151197
	0.395	-0.0999493	-0.159235	-0.156608	-0.149765
	0.394	-0.101143	-0.160189	-0.157245	-0.151118
	0.393	-0.101939	-0.160985	-0.158598	-0.152311
	0.392	-0.100984	-0.159951	-0.157086	-0.151118
	0.391	-0.103292	-0.162179	-0.159314	-0.152868
	0.39	-0.10361	-0.16202	-0.159553	-0.153107
	0.389	-0.103212	-0.161383	-0.1582	-0.152391
	0.388	-0.104724	-0.162656	-0.159712	-0.154062
	0.387	-0.104406	-0.162338	-0.158996	-0.153266
	0.386	-0.104724	-0.16194	-0.159155	-0.152948
	0.385	-0.105679	-0.163532	-0.160746	-0.154937
	0.384	-0.107748	-0.164805	-0.161701	-0.156131
	0.383	-0.10727	-0.164089	-0.160587	-0.155335
	0.382	-0.10727	-0.164009	-0.160985	-0.155415
	0.381	-0.108225	-0.164407	-0.160985	-0.155813
	0.38	-0.109499	-0.165203	-0.161542	-0.157166
	0.379	-0.108464	-0.164327	-0.160508	-0.155415
	0.378	-0.110613	-0.166317	-0.162736	-0.158041
	0.377	-0.111249	-0.166635	-0.163452	-0.1582
	0.376	-0.110294	-0.165521	-0.16194	-0.156847
	0.375	-0.111966	-0.167033	-0.163134	-0.158518
	0.374	-0.112045	-0.167272	-0.16385	-0.158677
	0.373	-0.111727	-0.165919	-0.162258	-0.157484
	0.372	-0.113875	-0.168625	-0.165044	-0.16011
	0.371	-0.114592	-0.16942	-0.16568	-0.160667
	0.37	-0.114194	-0.168386	-0.164407	-0.159871
	0.369	-0.114989	-0.169818	-0.166237	-0.160906
	0.368	-0.115228	-0.168943	-0.165919	-0.160428
	0.367	-0.115865	-0.1695	-0.166476	-0.161224
	0.366	-0.115706	-0.169818	-0.167192	-0.161065
	0.365	-0.117377	-0.170614	-0.168545	-0.162736
	0.364	-0.118252	-0.17133	-0.169341	-0.162816
	0.363	-0.117456	-0.169818	-0.167351	-0.161622
	0.362	-0.118491	-0.170694	-0.168625	-0.162338
	0.361	-0.119764	-0.171887	-0.170455	-0.16377
	0.36	-0.118968	-0.170296	-0.169023	-0.162258
	0.359	-0.121276	-0.172604	-0.172046	-0.165123
	0.358	-0.121515	-0.172842	-0.172046	-0.164725
	0.357	-0.121276	-0.172524	-0.171171	-0.164009
	0.356	-0.12239	-0.174116	-0.172763	-0.16576
	0.355	-0.122549	-0.173479	-0.172206	-0.165123
	0.354	-0.122788	-0.173081	-0.172444	-0.164964
	0.353	-0.123902	-0.174911	-0.174434	-0.166158
	0.352	-0.125175	-0.17515	-0.175389	-0.167192
	0.351	-0.125175	-0.174673	-0.17523	-0.166476
	0.35	-0.125255	-0.174911	-0.175548	-0.166874
	0.349	-0.125812	-0.17515	-0.174434	-0.166874
	0.348	-0.127165	-0.176503	-0.175707	-0.168386
	0.347	-0.12621	-0.174673	-0.173638	-0.166874
	0.346	-0.128677	-0.177696	-0.176662	-0.169659
	0.345	-0.129154	-0.177696	-0.177219	-0.169818
	0.344	-0.128836	-0.176264	-0.175787	-0.168466
	0.343	-0.13003	-0.177776	-0.177378	-0.169977
	0.342	-0.130427	-0.177856	-0.176901	-0.170137
	0.341	-0.12995	-0.176901	-0.175627	-0.169102
	0.34	-0.131701	-0.17889	-0.177458	-0.171251
	0.339	-0.132576	-0.178731	-0.177299	-0.17133
	0.338	-0.132417	-0.178174	-0.176662	-0.170773
	0.337	-0.133213	-0.179925	-0.17897	-0.172046
	0.336	-0.133133	-0.17897	-0.178572	-0.17141
	0.335	-0.134247	-0.179606	-0.178811	-0.172365
	0.334	-0.134168	-0.179925	-0.179606	-0.172206
	0.333	-0.136237	-0.182073	-0.18088	-0.174434
	0.332	-0.136714	-0.181914	-0.181198	-0.174434
	0.331	-0.135998	-0.18088	-0.179766	-0.173161
	0.33	-0.137112	-0.181994	-0.180641	-0.174036
	0.329	-0.138067	-0.18271	-0.181755	-0.174991
	0.328	-0.137112	-0.181357	-0.180163	-0.173558
	0.327	-0.13942	-0.183426	-0.182789	-0.176105
	0.326	-0.139738	-0.183665	-0.182869	-0.175866
	0.325	-0.139181	-0.182551	-0.181516	-0.174593
	0.324	-0.140693	-0.18462	-0.183426	-0.176742
	0.323	-0.140693	-0.183506	-0.182392	-0.176025
	0.322	-0.141091	-0.183346	-0.182153	-0.175866
	0.321	-0.142125	-0.185097	-0.184142	-0.177617
	0.32	-0.143558	-0.185973	-0.184699	-0.178492
	0.319	-0.143558	-0.186211	-0.183904	-0.178094
	0.318	-0.143399	-0.185813	-0.184222	-0.177935
	0.317	-0.144433	-0.185893	-0.184381	-0.178174
	0.316	-0.145627	-0.187246	-0.186052	-0.179527
	0.315	-0.144433	-0.185495	-0.184461	-0.177935
	0.314	-0.146423	-0.187644	-0.186689	-0.180084
	0.313	-0.147139	-0.188201	-0.187405	-0.180482
	0.312	-0.146502	-0.187087	-0.186052	-0.179208
	0.311	-0.148014	-0.188519	-0.187644	-0.18072
	0.31	-0.148412	-0.188837	-0.187882	-0.1808
	0.309	-0.147935	-0.187882	-0.18637	-0.180163
	0.308	-0.150004	-0.190111	-0.189713	-0.182551
	0.307	-0.152709	-0.192816	-0.19202	-0.185177
	0.306	-0.15064	-0.189792	-0.188758	-0.182392
	0.305	-0.151197	-0.190906	-0.190668	-0.183506
	0.304	-0.151754	-0.190906	-0.190588	-0.183028
	0.303	-0.152391	-0.190986	-0.190668	-0.183665
	0.302	-0.15263	-0.191304	-0.191225	-0.183824
	0.301	-0.154539	-0.192498	-0.192418	-0.185097
	0.3	-0.155096	-0.192896	-0.193055	-0.185336
	0.299	-0.154301	-0.191304	-0.191145	-0.184142
	0.298	-0.155494	-0.192816	-0.192498	-0.185495
	0.297	-0.15629	-0.193373	-0.193612	-0.186052
	0.296	-0.155574	-0.191782	-0.191463	-0.184938
	0.295	-0.157643	-0.194646	-0.194965	-0.187485
	0.294	-0.158757	-0.194885	-0.194646	-0.187644
	0.293	-0.157961	-0.193532	-0.193453	-0.186609
	0.292	-0.159314	-0.195363	-0.195681	-0.188439
	0.291	-0.159314	-0.194487	-0.195601	-0.187405
	0.29	-0.159712	-0.194408	-0.195601	-0.187644
	0.289	-0.160746	-0.196238	-0.197273	-0.189076
	0.288	-0.161701	-0.196716	-0.197511	-0.189554
	0.287	-0.16202	-0.196397	-0.197432	-0.189394
	0.286	-0.16202	-0.196556	-0.19767	-0.189633
	0.285	-0.162895	-0.196556	-0.197193	-0.189633
	0.284	-0.164168	-0.198227	-0.198227	-0.191304
	0.283	-0.162975	-0.196556	-0.196238	-0.189554
	0.282	-0.165919	-0.199739	-0.199501	-0.192339
	0.281	-0.166078	-0.199501	-0.198944	-0.192737
	0.28	-0.165203	-0.198227	-0.198466	-0.191145
	0.279	-0.166954	-0.19958	-0.199899	-0.192737
	0.278	-0.167192	-0.199739	-0.200137	-0.192975
	0.277	-0.166954	-0.198705	-0.198864	-0.191861
	0.276	-0.168625	-0.200058	-0.200774	-0.193851
	0.275	-0.16958	-0.202127	-0.201411	-0.194169
	0.274	-0.169023	-0.200296	-0.199739	-0.193851
	0.273	-0.169898	-0.201411	-0.201411	-0.194487
	0.272	-0.170455	-0.200854	-0.200615	-0.194169
	0.271	-0.171092	-0.201411	-0.201649	-0.195124
	0.27	-0.170932	-0.201649	-0.201808	-0.194965
	0.269	-0.173479	-0.20348	-0.203161	-0.197113
	0.268	-0.173479	-0.20348	-0.203241	-0.196954
	0.267	-0.172763	-0.202047	-0.202047	-0.195681
	0.266	-0.174116	-0.202923	-0.2034	-0.196397
	0.265	-0.174911	-0.204037	-0.20523	-0.197352
	0.264	-0.174036	-0.202684	-0.203798	-0.196079
	0.263	-0.176185	-0.204673	-0.206185	-0.198307
	0.262	-0.176901	-0.205151	-0.205867	-0.198466
	0.261	-0.176423	-0.203798	-0.204116	-0.197591
	0.26	-0.177935	-0.205787	-0.206504	-0.199342
	0.259	-0.177537	-0.204832	-0.20523	-0.198307
	0.258	-0.178094	-0.204673	-0.204673	-0.198227
	0.257	-0.179368	-0.206742	-0.20722	-0.200217
	0.256	-0.180482	-0.20714	-0.208095	-0.200615
	0.255	-0.18088	-0.206822	-0.207697	-0.200456
	0.254	-0.18088	-0.20714	-0.207299	-0.200694
	0.253	-0.181516	-0.207618	-0.207936	-0.201013
	0.252	-0.182789	-0.208573	-0.209368	-0.202206
	0.251	-0.181835	-0.206981	-0.20722	-0.200774
	0.25	-0.184063	-0.209368	-0.210085	-0.203082
	0.249	-0.184779	-0.209607	-0.210562	-0.20332
	0.248	-0.183904	-0.208413	-0.20913	-0.202127
	0.247	-0.185575	-0.209607	-0.211119	-0.2034
	0.246	-0.185654	-0.209925	-0.211437	-0.203718
	0.245	-0.185336	-0.20913	-0.210562	-0.202843
	0.244	-0.187325	-0.211119	-0.213108	-0.205151
	0.243	-0.188519	-0.211915	-0.214143	-0.205946
	0.242	-0.187882	-0.210801	-0.212313	-0.204355
	0.241	-0.188837	-0.211915	-0.214302	-0.206026
	0.24	-0.188996	-0.211358	-0.21287	-0.205389
	0.239	-0.189872	-0.212074	-0.213984	-0.205867
	0.238	-0.189872	-0.212392	-0.213825	-0.206185
	0.237	-0.191702	-0.213745	-0.215257	-0.20714
	0.236	-0.192259	-0.214223	-0.215973	-0.207856
	0.235	-0.191384	-0.212711	-0.214382	-0.206424
	0.234	-0.192577	-0.213745	-0.215177	-0.207299
	0.233	-0.193532	-0.214939	-0.216849	-0.208573
	0.232	-0.192816	-0.213427	-0.215177	-0.20722
	0.231	-0.195442	-0.216132	-0.218838	-0.209846
	0.23	-0.196079	-0.216132	-0.219395	-0.210323
	0.229	-0.195363	-0.2147	-0.218281	-0.208811
	0.228	-0.196954	-0.21661	-0.220509	-0.210721
	0.227	-0.196875	-0.215894	-0.219156	-0.210085
	0.226	-0.197273	-0.215496	-0.21844	-0.210482
	0.225	-0.198227	-0.217246	-0.220668	-0.213666
	0.224	-0.19958	-0.217883	-0.221066	-0.212392
	0.223	-0.19966	-0.217724	-0.220827	-0.211994
	0.222	-0.19958	-0.217644	-0.221385	-0.212233
	0.221	-0.200296	-0.217724	-0.221146	-0.212154
	0.22	-0.201649	-0.219316	-0.222976	-0.214063
	0.219	-0.200296	-0.217167	-0.222021	-0.211994
	0.218	-0.203161	-0.220111	-0.225204	-0.214859
	0.217	-0.203798	-0.22035	-0.225125	-0.215018
	0.216	-0.202843	-0.218997	-0.223135	-0.213666
	0.215	-0.204196	-0.22035	-0.223931	-0.215655
	0.214	-0.204514	-0.220827	-0.224011	-0.215098
	0.213	-0.204275	-0.219077	-0.222419	-0.21462
	0.212	-0.206106	-0.222499	-0.224886	-0.216928
	0.211	-0.206822	-0.222101	-0.224568	-0.216451
	0.21	-0.206663	-0.221225	-0.223454	-0.215416
	0.209	-0.207618	-0.223215	-0.225841	-0.217565
	0.208	-0.207697	-0.222021	-0.225045	-0.217087
	0.207	-0.208891	-0.223056	-0.225443	-0.217565
	0.206	-0.208652	-0.223215	-0.226159	-0.217485
	0.205	-0.212631	-0.227512	-0.230138	-0.221942
	0.204	-0.211835	-0.225841	-0.228944	-0.219554
	0.203	-0.210721	-0.224329	-0.227273	-0.218758
	0.202	-0.211994	-0.225363	-0.228069	-0.220111
	0.201	-0.21279	-0.22592	-0.229342	-0.220668
	0.2	-0.212074	-0.224806	-0.227512	-0.218918
	0.199	-0.214223	-0.226955	-0.22982	-0.221464
	0.198	-0.21462	-0.227273	-0.230456	-0.221703
	0.197	-0.214143	-0.226637	-0.228626	-0.220509
	0.196	-0.215814	-0.228228	-0.230854	-0.222499
	0.195	-0.215416	-0.22783	-0.229979	-0.221703
	0.194	-0.216053	-0.227273	-0.229581	-0.221862
	0.193	-0.217008	-0.229263	-0.231889	-0.223215
	0.192	-0.21852	-0.229979	-0.232923	-0.224408
	0.191	-0.21852	-0.229183	-0.232048	-0.223772
	0.19	-0.218599	-0.229183	-0.232287	-0.223931
	0.189	-0.219156	-0.229024	-0.232446	-0.22417
	0.188	-0.220509	-0.230456	-0.234276	-0.225523
	0.187	-0.219554	-0.228626	-0.233162	-0.224249
	0.186	-0.221862	-0.230695	-0.23547	-0.225841
	0.185	-0.222499	-0.23157	-0.236425	-0.226875
	0.184	-0.221623	-0.22982	-0.234833	-0.224966
	0.183	-0.223294	-0.23165	-0.236266	-0.226557
	0.182	-0.223374	-0.23165	-0.236584	-0.226398
	0.181	-0.222976	-0.230695	-0.234833	-0.225523
	0.18	-0.225125	-0.233082	-0.237618	-0.228865
	0.179	-0.226159	-0.233878	-0.238255	-0.228944
	0.178	-0.225841	-0.232366	-0.236584	-0.227432
	0.177	-0.226477	-0.234037	-0.238175	-0.229104
	0.176	-0.226796	-0.233321	-0.237141	-0.228626
	0.175	-0.227671	-0.233639	-0.237857	-0.229104
	0.174	-0.227512	-0.234117	-0.237539	-0.229183
	0.173	-0.229263	-0.235549	-0.239289	-0.230377
	0.172	-0.229899	-0.235788	-0.239767	-0.230934
	0.171	-0.228944	-0.234196	-0.238414	-0.229581
	0.17	-0.230377	-0.23539	-0.23921	-0.230536
	0.169	-0.231252	-0.236743	-0.240563	-0.23173
	0.168	-0.230456	-0.235151	-0.238573	-0.230058
	0.167	-0.232923	-0.238016	-0.241756	-0.233003
	0.166	-0.23348	-0.238335	-0.241836	-0.233242
	0.165	-0.232844	-0.236504	-0.240563	-0.231889
	0.164	-0.234356	-0.238892	-0.242393	-0.233639
	0.163	-0.234117	-0.237937	-0.241836	-0.233242
	0.162	-0.234594	-0.237618	-0.241438	-0.232764
	0.161	-0.235788	-0.239449	-0.243109	-0.234833
	0.16	-0.236823	-0.240085	-0.243666	-0.234674
	0.159	-0.237141	-0.239608	-0.243825	-0.235311
	0.158	-0.237061	-0.239687	-0.244064	-0.235151
	0.157	-0.237857	-0.239608	-0.243746	-0.235311
	0.156	-0.239051	-0.241358	-0.245815	-0.236982
	0.155	-0.237937	-0.239767	-0.244144	-0.23547
	0.154	-0.240404	-0.242313	-0.246849	-0.237857
	0.153	-0.240881	-0.242711	-0.248123	-0.238255
	0.152	-0.239528	-0.241597	-0.247088	-0.236982
	0.151	-0.241756	-0.24295	-0.249475	-0.238653
	0.15	-0.241995	-0.243189	-0.250112	-0.238892
	0.149	-0.241756	-0.242075	-0.249316	-0.237539
	0.148	-0.243825	-0.244462	-0.251704	-0.240244
	0.147	-0.244621	-0.24478	-0.251704	-0.239846
	0.146	-0.244303	-0.243825	-0.250351	-0.239528
	0.145	-0.245258	-0.245576	-0.251385	-0.240642
	0.144	-0.244939	-0.24486	-0.249714	-0.240244
	0.143	-0.246372	-0.245019	-0.250112	-0.240563
	0.142	-0.247168	-0.245656	-0.250271	-0.240881
	0.141	-0.248043	-0.247327	-0.252181	-0.24295
	0.14	-0.248759	-0.247804	-0.252261	-0.24295
	0.139	-0.247884	-0.246531	-0.251067	-0.241756
	0.138	-0.249077	-0.247327	-0.251942	-0.242791
	0.137	-0.250589	-0.248441	-0.253693	-0.243905
	0.136	-0.249237	-0.246849	-0.252022	-0.242075
	0.135	-0.251465	-0.249077	-0.255523	-0.244621
	0.134	-0.251942	-0.249157	-0.255842	-0.245178
	0.133	-0.251544	-0.247963	-0.25425	-0.243666
	0.132	-0.253295	-0.249953	-0.256558	-0.246054
	0.131	-0.252658	-0.248759	-0.255842	-0.245019
	0.13	-0.253295	-0.249077	-0.255762	-0.244939
	0.129	-0.254489	-0.250589	-0.25807	-0.246929
	0.128	-0.25608	-0.25234	-0.25998	-0.248123
	0.127	-0.256001	-0.251147	-0.258627	-0.247406
	0.126	-0.256001	-0.251704	-0.258388	-0.247486
	0.125	-0.256797	-0.251704	-0.258308	-0.247406
	0.124	-0.257911	-0.252897	-0.259423	-0.249157
	0.123	-0.257035	-0.251704	-0.257354	-0.247088
	0.122	-0.259423	-0.253773	-0.260377	-0.249635
	0.121	-0.260139	-0.254091	-0.261094	-0.250112
	0.12	-0.259184	-0.252738	-0.25982	-0.24868
	0.119	-0.260855	-0.25433	-0.261332	-0.250589
	0.118	-0.261014	-0.25433	-0.261969	-0.250589
	0.117	-0.260616	-0.253693	-0.260855	-0.249635
	0.116	-0.262606	-0.255921	-0.262924	-0.251704
	0.115	-0.263799	-0.256478	-0.263083	-0.252658
	0.114	-0.263163	-0.255125	-0.261969	-0.251624
	0.113	-0.264277	-0.256956	-0.264118	-0.253295
	0.112	-0.264356	-0.256001	-0.263401	-0.252499
	0.111	-0.265311	-0.256797	-0.263561	-0.253056
	0.11	-0.265073	-0.257035	-0.263879	-0.253295
	0.109	-0.266823	-0.25807	-0.264993	-0.254648
	0.108	-0.267699	-0.259263	-0.265868	-0.255285
	0.107	-0.266664	-0.257513	-0.264038	-0.253534
	0.106	-0.268097	-0.258627	-0.265152	-0.254807
	0.105	-0.269051	-0.260139	-0.267062	-0.25616
	0.104	-0.268256	-0.258786	-0.265391	-0.254648
	0.103	-0.271439	-0.262844	-0.270245	-0.258388
	0.102	-0.272951	-0.263004	-0.269847	-0.259025
	0.101	-0.271041	-0.260616	-0.267937	-0.256637
	0.1	-0.272394	-0.262765	-0.269608	-0.258308
	0.099	-0.272394	-0.262049	-0.269131	-0.257513
	0.098	-0.272553	-0.261492	-0.268494	-0.257672
	0.097	-0.273747	-0.263322	-0.270723	-0.259184
	0.096	-0.275099	-0.263958	-0.27128	-0.259741
	0.095	-0.275497	-0.263561	-0.270723	-0.259582
	0.094	-0.275258	-0.263561	-0.27128	-0.25982
	0.093	-0.276054	-0.26364	-0.271041	-0.25982
	0.092	-0.277407	-0.264993	-0.273189	-0.261332
	0.091	-0.276293	-0.263561	-0.271359	-0.259502
	0.09	-0.279158	-0.266107	-0.274383	-0.262526
	0.089	-0.279397	-0.266266	-0.274383	-0.262924
	0.088	-0.27876	-0.264834	-0.272871	-0.261412
	0.087	-0.280351	-0.266266	-0.274701	-0.263083
	0.086	-0.28059	-0.266664	-0.275099	-0.263242
	0.085	-0.280272	-0.265789	-0.273985	-0.262287
	0.084	-0.282261	-0.267858	-0.276532	-0.264595
	0.083	-0.282977	-0.267937	-0.276373	-0.264913
	0.082	-0.282739	-0.267221	-0.275258	-0.263958
	0.081	-0.283694	-0.269131	-0.277407	-0.265868
	0.08	-0.283694	-0.268494	-0.275895	-0.264754
	0.079	-0.284967	-0.269131	-0.27685	-0.265709
	0.078	-0.284649	-0.26929	-0.277407	-0.265948
	0.077	-0.287116	-0.271677	-0.279635	-0.268335
	0.076	-0.287593	-0.271439	-0.279397	-0.267937
	0.075	-0.286479	-0.270484	-0.277725	-0.267142
	0.074	-0.287991	-0.271041	-0.278839	-0.268176
	0.073	-0.288627	-0.272394	-0.280113	-0.26937
	0.072	-0.28807	-0.270882	-0.278044	-0.267539
	0.071	-0.290299	-0.273747	-0.280749	-0.270563
	0.07	-0.290856	-0.273667	-0.281147	-0.270484
	0.069	-0.29006	-0.272394	-0.279715	-0.269211
	0.068	-0.291731	-0.274861	-0.282102	-0.271518
	0.067	-0.291254	-0.273747	-0.281306	-0.270404
	0.066	-0.292049	-0.273667	-0.280988	-0.270404
	0.065	-0.293004	-0.275975	-0.283455	-0.272314
	0.064	-0.294596	-0.276691	-0.284569	-0.273587
	0.063	-0.294596	-0.276134	-0.284251	-0.272871
	0.062	-0.294516	-0.276532	-0.285047	-0.27311
	0.061	-0.295153	-0.276611	-0.284728	-0.27303
	0.06	-0.296506	-0.277885	-0.286479	-0.274861
	0.059	-0.295471	-0.276452	-0.284092	-0.272951
	0.058	-0.297699	-0.27876	-0.28632	-0.275338
	0.057	-0.298416	-0.279237	-0.287434	-0.275895
	0.056	-0.297699	-0.277487	-0.285285	-0.274463
	0.055	-0.299132	-0.279237	-0.287593	-0.276213
	0.054	-0.29937	-0.279078	-0.28815	-0.276293
	0.053	-0.299291	-0.278123	-0.286718	-0.275418
	0.052	-0.301201	-0.280829	-0.289582	-0.278123
	0.051	-0.302394	-0.281227	-0.290219	-0.278203
	0.05	-0.301917	-0.280272	-0.288707	-0.277487
	0.049	-0.303031	-0.281704	-0.290537	-0.278919
	0.048	-0.30327	-0.281306	-0.290139	-0.278521
	0.047	-0.304225	-0.282102	-0.290458	-0.279317
	0.046	-0.304145	-0.281704	-0.291254	-0.279317
	0.045	-0.305816	-0.283773	-0.292288	-0.281068
	0.044	-0.306851	-0.284092	-0.292527	-0.281784
	0.043	-0.305816	-0.282818	-0.291254	-0.279954
	0.042	-0.307249	-0.283853	-0.292686	-0.281386
	0.041	-0.308044	-0.285365	-0.294277	-0.28258
	0.04	-0.307169	-0.283694	-0.292606	-0.280829
	0.039	-0.309795	-0.286718	-0.296108	-0.284092
	0.038	-0.31075	-0.287116	-0.296108	-0.284251
	0.037	-0.309954	-0.285524	-0.294994	-0.282818
	0.036	-0.311387	-0.287991	-0.297381	-0.285126
	0.035	-0.311466	-0.287434	-0.296824	-0.284092
	0.034	-0.311785	-0.287195	-0.296585	-0.284012
	0.033	-0.313058	-0.289025	-0.298893	-0.286161
	0.032	-0.313933	-0.289662	-0.299211	-0.28624
	0.031	-0.31449	-0.289344	-0.298973	-0.286161
	0.03	-0.314251	-0.289662	-0.29937	-0.286558
	0.029	-0.315047	-0.289821	-0.298973	-0.286558
	0.028	-0.316718	-0.291651	-0.301042	-0.288389
	0.027	-0.315445	-0.289742	-0.298893	-0.286558
	0.026	-0.318628	-0.293561	-0.30319	-0.290299
	0.025	-0.318947	-0.293084	-0.303111	-0.290139
	0.024	-0.317992	-0.291492	-0.301439	-0.288707
	0.023	-0.319742	-0.293561	-0.302872	-0.290697
	0.022	-0.32014	-0.293482	-0.302872	-0.290697
	0.021	-0.319742	-0.292527	-0.301439	-0.289901
	0.02	-0.321732	-0.295232	-0.304543	-0.292129
	0.019	-0.322527	-0.29571	-0.304782	-0.292606
	0.018	-0.32205	-0.294357	-0.303747	-0.291731
	0.017	-0.323244	-0.296347	-0.305577	-0.293163
	0.016	-0.323323	-0.295471	-0.30502	-0.292766
	0.015	-0.324517	-0.296347	-0.306453	-0.293561
	0.014	-0.324358	-0.296824	-0.30693	-0.293561
	0.013	-0.326586	-0.298813	-0.309079	-0.295789
	0.012	-0.327143	-0.298893	-0.309397	-0.295869
	0.011	-0.326268	-0.297699	-0.309636	-0.294675
	0.01	-0.32762	-0.298813	-0.310591	-0.29571
	0.009	-0.328735	-0.300087	-0.311387	-0.297222
	0.008	-0.32778	-0.298416	-0.309318	-0.295471
	0.007	-0.330326	-0.300962	-0.311625	-0.298018
	0.006	-0.330724	-0.301519	-0.312182	-0.298495
	0.005	-0.330167	-0.299848	-0.31075	-0.297301
	0.004	-0.331918	-0.302474	-0.313297	-0.300007
	0.003	-0.331758	-0.301201	-0.312023	-0.298416
	0.002	-0.332236	-0.301121	-0.312023	-0.298813
	0.001	-0.333509	-0.30327	-0.313933	-0.300644
	0	-0.339716	-0.310511	-0.321334	-0.308124
	-0.001	-0.335976	-0.304702	-0.314411	-0.301917
	-0.002	-0.335419	-0.304702	-0.314649	-0.301917
	-0.003	-0.336294	-0.304941	-0.31449	-0.302235
	-0.004	-0.337568	-0.306851	-0.316161	-0.303429
	-0.005	-0.336533	-0.304543	-0.31457	-0.301837
	-0.006	-0.339	-0.307726	-0.317037	-0.304623
	-0.007	-0.339637	-0.307965	-0.317594	-0.30518
	-0.008	-0.338761	-0.306851	-0.31632	-0.303827
	-0.009	-0.340751	-0.308442	-0.318151	-0.305498
	-0.01	-0.34091	-0.308761	-0.31831	-0.305816
	-0.011	-0.34083	-0.307726	-0.317116	-0.30502
	-0.012	-0.34274	-0.310432	-0.319981	-0.307647
	-0.013	-0.343934	-0.311307	-0.321016	-0.308442
	-0.014	-0.343775	-0.310034	-0.319424	-0.307328
	-0.015	-0.34457	-0.311466	-0.321095	-0.308601
	-0.016	-0.344889	-0.311068	-0.320618	-0.308363
	-0.017	-0.346003	-0.311307	-0.321175	-0.309158
	-0.018	-0.345923	-0.311785	-0.32213	-0.309079
	-0.019	-0.347992	-0.313137	-0.323801	-0.310989
	-0.02	-0.348788	-0.313694	-0.325074	-0.311705
	-0.021	-0.347833	-0.312421	-0.323244	-0.310273
	-0.022	-0.349186	-0.313694	-0.324358	-0.311307
	-0.023	-0.35038	-0.315684	-0.326268	-0.312978
	-0.024	-0.349504	-0.313933	-0.324597	-0.311387
	-0.025	-0.352369	-0.317275	-0.328018	-0.314649
	-0.026	-0.353324	-0.317673	-0.328416	-0.315286
	-0.027	-0.352369	-0.31648	-0.327063	-0.313854
	-0.028	-0.353961	-0.31823	-0.329371	-0.315684
	-0.029	-0.353961	-0.317753	-0.328575	-0.315127
	-0.03	-0.354279	-0.317355	-0.328735	-0.314888
	-0.031	-0.355393	-0.319424	-0.332395	-0.316957
	-0.032	-0.357064	-0.320379	-0.33343	-0.317832
	-0.033	-0.357303	-0.32022	-0.332952	-0.317514
	-0.034	-0.357382	-0.320697	-0.33335	-0.318071
	-0.035	-0.358178	-0.320936	-0.333907	-0.318071
	-0.036	-0.359611	-0.322687	-0.335578	-0.320061
	-0.037	-0.358337	-0.320856	-0.333589	-0.317992
	-0.038	-0.361361	-0.32388	-0.336533	-0.321413
	-0.039	-0.362077	-0.324199	-0.336533	-0.321891
	-0.04	-0.361123	-0.322766	-0.334385	-0.320458
	-0.041	-0.363112	-0.324597	-0.336135	-0.322289
	-0.042	-0.363112	-0.324676	-0.336533	-0.322846
	-0.043	-0.363032	-0.323642	-0.336374	-0.321732
	-0.044	-0.365658	-0.326825	-0.340353	-0.324756
	-0.045	-0.36717	-0.326904	-0.339875	-0.324676
	-0.046	-0.366613	-0.326188	-0.338363	-0.324039
	-0.047	-0.367409	-0.328018	-0.340273	-0.326029
	-0.048	-0.367011	-0.327223	-0.338841	-0.325313
	-0.049	-0.368523	-0.328575	-0.339716	-0.326188
	-0.05	-0.368205	-0.328655	-0.340114	-0.326586
	-0.051	-0.370433	-0.330724	-0.342104	-0.328735
	-0.052	-0.371308	-0.331679	-0.342581	-0.329212
	-0.053	-0.370513	-0.330087	-0.341626	-0.328337
	-0.054	-0.372184	-0.331281	-0.342899	-0.329451
	-0.055	-0.37298	-0.332634	-0.344013	-0.330804
	-0.056	-0.372502	-0.331122	-0.343058	-0.329371
	-0.057	-0.37481	-0.334066	-0.346003	-0.331997
	-0.058	-0.375606	-0.334305	-0.346401	-0.332475
	-0.059	-0.374969	-0.333191	-0.345287	-0.331599
	-0.06	-0.37664	-0.335658	-0.347754	-0.334146
	-0.061	-0.37672	-0.335021	-0.347435	-0.33335
	-0.062	-0.377118	-0.334623	-0.346799	-0.33327
	-0.063	-0.378311	-0.337408	-0.349584	-0.335101
	-0.064	-0.380539	-0.338363	-0.350539	-0.337011
	-0.065	-0.38046	-0.337966	-0.349823	-0.336215
	-0.066	-0.380539	-0.337806	-0.35022	-0.336613
	-0.067	-0.381335	-0.338443	-0.35038	-0.336851
	-0.068	-0.382768	-0.339955	-0.352608	-0.338841
	-0.069	-0.381574	-0.338602	-0.350618	-0.33709
	-0.07	-0.3842	-0.341149	-0.35404	-0.340114
	-0.071	-0.385075	-0.341944	-0.354597	-0.340273
	-0.072	-0.38412	-0.340512	-0.353165	-0.339477
	-0.073	-0.38603	-0.342501	-0.354995	-0.341308
	-0.074	-0.386508	-0.34282	-0.355154	-0.341706
	-0.075	-0.386189	-0.341865	-0.354199	-0.34091
	-0.076	-0.388577	-0.345127	-0.357701	-0.344013
	-0.077	-0.390009	-0.346242	-0.357701	-0.344968
	-0.078	-0.389293	-0.345287	-0.356746	-0.343934
	-0.079	-0.390487	-0.347117	-0.358974	-0.345366
	-0.08	-0.390805	-0.34656	-0.359372	-0.345287
	-0.081	-0.391919	-0.347515	-0.360008	-0.345844
	-0.082	-0.391839	-0.348151	-0.359929	-0.346242
	-0.083	-0.393829	-0.349982	-0.362316	-0.348231
	-0.084	-0.394704	-0.350618	-0.362635	-0.348629
	-0.085	-0.393829	-0.349266	-0.361123	-0.347754
	-0.086	-0.39542	-0.350857	-0.362555	-0.348629
	-0.087	-0.396455	-0.352289	-0.364465	-0.350698
	-0.088	-0.395659	-0.350777	-0.362714	-0.348868
	-0.089	-0.398524	-0.354358	-0.366613	-0.352528
	-0.09	-0.399479	-0.354279	-0.366295	-0.353165
	-0.091	-0.398683	-0.353722	-0.364147	-0.351812
	-0.092	-0.400673	-0.35587	-0.366534	-0.354279
	-0.093	-0.400513	-0.355154	-0.366375	-0.353483
	-0.094	-0.400991	-0.355154	-0.366454	-0.353722
	-0.095	-0.402423	-0.357144	-0.368842	-0.35603
	-0.096	-0.403617	-0.358178	-0.369558	-0.356507
	-0.097	-0.404174	-0.358178	-0.369717	-0.356985
	-0.098	-0.404094	-0.358974	-0.370274	-0.357303
	-0.099	-0.404811	-0.359133	-0.370592	-0.357382
	-0.1	-0.406402	-0.361282	-0.37298	-0.35969
	-0.101	-0.405447	-0.359849	-0.371149	-0.358019
	-0.102	-0.409824	-0.365022	-0.377038	-0.363192
	-0.103	-0.409983	-0.364306	-0.375447	-0.362475
	-0.104	-0.408551	-0.362714	-0.373457	-0.361123
	-0.105	-0.41054	-0.364465	-0.375287	-0.363112
	-0.106	-0.41054	-0.364942	-0.375765	-0.363351
	-0.107	-0.41054	-0.363828	-0.37473	-0.362555
	-0.108	-0.41253	-0.366852	-0.377834	-0.36542
	-0.109	-0.413485	-0.36725	-0.37847	-0.366056
	-0.11	-0.413405	-0.366454	-0.377356	-0.365261
	-0.111	-0.414599	-0.368285	-0.379187	-0.36733
	-0.112	-0.414519	-0.367966	-0.37847	-0.36717
	-0.113	-0.415872	-0.369239	-0.379346	-0.368205
	-0.114	-0.415792	-0.369637	-0.379823	-0.368603
	-0.115	-0.418816	-0.372423	-0.382051	-0.371388
	-0.116	-0.418896	-0.372661	-0.382131	-0.371308
	-0.117	-0.41818	-0.371468	-0.380937	-0.370274
	-0.118	-0.419532	-0.37282	-0.382529	-0.371945
	-0.119	-0.420567	-0.374253	-0.384757	-0.373457
	-0.12	-0.42001	-0.373298	-0.383086	-0.372104
	-0.121	-0.422477	-0.376004	-0.387224	-0.375049
	-0.122	-0.423193	-0.376481	-0.388418	-0.375367
	-0.123	-0.422795	-0.375606	-0.387304	-0.374889
	-0.124	-0.424546	-0.37855	-0.390407	-0.377356
	-0.125	-0.424466	-0.377595	-0.388895	-0.376401
	-0.126	-0.425103	-0.378073	-0.388577	-0.376799
	-0.127	-0.426456	-0.380619	-0.391044	-0.379187
	-0.128	-0.428604	-0.38237	-0.391999	-0.38038
	-0.129	-0.428366	-0.381733	-0.390168	-0.380301
	-0.13	-0.428525	-0.382449	-0.390407	-0.38046
	-0.131	-0.42948	-0.383086	-0.390725	-0.381733
	-0.132	-0.430832	-0.384916	-0.392237	-0.382927
	-0.133	-0.429878	-0.383166	-0.389611	-0.381813
	-0.134	-0.432344	-0.386269	-0.392874	-0.384837
	-0.135	-0.43322	-0.387304	-0.393431	-0.385553
	-0.136	-0.432424	-0.385871	-0.391362	-0.3842
	-0.137	-0.434413	-0.388258	-0.39359	-0.386508
	-0.138	-0.434413	-0.388497	-0.394386	-0.386906
	-0.139	-0.434413	-0.387304	-0.392794	-0.38603
	-0.14	-0.436801	-0.390646	-0.396694	-0.389452
	-0.141	-0.438074	-0.391839	-0.398047	-0.390566
	-0.142	-0.437676	-0.390009	-0.396853	-0.389452
	-0.143	-0.438711	-0.392158	-0.399161	-0.391521
	-0.144	-0.43887	-0.392158	-0.398604	-0.391044
	-0.145	-0.440223	-0.392794	-0.399877	-0.392397
	-0.146	-0.440302	-0.393351	-0.400036	-0.392476
	-0.147	-0.442371	-0.3955	-0.401707	-0.394386
	-0.148	-0.443247	-0.396455	-0.403139	-0.39558
	-0.149	-0.442132	-0.395261	-0.40115	-0.393988
	-0.15	-0.443804	-0.396694	-0.403697	-0.39558
	-0.151	-0.444838	-0.398842	-0.406163	-0.397489
	-0.152	-0.444201	-0.396932	-0.404254	-0.39558
	-0.153	-0.446987	-0.400752	-0.409108	-0.399718
	-0.154	-0.447782	-0.401309	-0.409665	-0.399718
	-0.155	-0.447305	-0.400354	-0.408153	-0.399399
	-0.156	-0.449056	-0.402742	-0.41054	-0.401548
	-0.157	-0.449215	-0.402185	-0.409585	-0.40123
	-0.158	-0.449692	-0.402264	-0.409267	-0.401627
	-0.159	-0.451045	-0.40489	-0.411654	-0.403935
	-0.16	-0.452557	-0.405845	-0.412609	-0.404651
	-0.161	-0.452875	-0.406243	-0.411973	-0.405288
	-0.162	-0.452796	-0.406163	-0.412052	-0.405527
	-0.163	-0.453671	-0.40672	-0.41237	-0.406004
	-0.164	-0.455422	-0.408949	-0.414599	-0.408392
	-0.165	-0.454149	-0.407357	-0.412211	-0.406641
	-0.166	-0.457332	-0.410858	-0.417304	-0.410699
	-0.167	-0.457968	-0.411336	-0.417782	-0.411177
	-0.168	-0.456934	-0.409904	-0.415713	-0.410142
	-0.169	-0.459003	-0.411973	-0.4181	-0.411973
	-0.17	-0.459242	-0.412609	-0.418339	-0.41253
	-0.171	-0.459003	-0.411893	-0.417145	-0.412052
	-0.172	-0.460992	-0.415633	-0.419692	-0.414758
	-0.173	-0.462027	-0.41619	-0.420328	-0.415554
	-0.174	-0.462027	-0.415235	-0.419055	-0.414599
	-0.175	-0.46322	-0.417463	-0.42192	-0.416986
	-0.176	-0.463061	-0.416747	-0.420726	-0.416747
	-0.177	-0.464335	-0.417702	-0.421681	-0.417861
	-0.178	-0.464335	-0.418418	-0.422158	-0.418418
	-0.179	-0.46712	-0.421522	-0.425023	-0.421601
	-0.18	-0.467677	-0.421681	-0.425182	-0.421601
	-0.181	-0.466642	-0.420328	-0.424705	-0.420885
	-0.182	-0.468234	-0.421681	-0.426217	-0.422636
	-0.183	-0.469109	-0.42367	-0.428684	-0.424148
	-0.184	-0.468234	-0.422079	-0.426933	-0.422716
	-0.185	-0.471019	-0.425262	-0.431151	-0.426217
	-0.186	-0.471497	-0.42566	-0.431071	-0.426694
	-0.187	-0.471178	-0.424466	-0.430275	-0.425421
	-0.188	-0.472849	-0.427331	-0.432504	-0.428366
	-0.189	-0.472531	-0.426376	-0.432344	-0.42757
	-0.19	-0.473168	-0.426376	-0.431469	-0.428127
	-0.191	-0.474441	-0.429082	-0.434732	-0.430594
	-0.192	-0.47651	-0.430435	-0.437278	-0.432504
	-0.193	-0.47651	-0.430355	-0.436801	-0.432424
	-0.194	-0.47643	-0.43123	-0.438313	-0.432663
	-0.195	-0.477306	-0.431549	-0.438631	-0.433379
	-0.196	-0.478818	-0.433777	-0.442132	-0.435607
	-0.197	-0.477624	-0.432504	-0.440143	-0.434016
	-0.198	-0.48025	-0.435448	-0.443963	-0.437437
	-0.199	-0.481046	-0.436403	-0.445316	-0.438551
	-0.2	-0.48025	-0.43513	-0.443804	-0.437039
	-0.201	-0.482239	-0.437358	-0.446668	-0.439825
	-0.202	-0.482478	-0.437437	-0.447942	-0.440063
	-0.203	-0.482478	-0.436801	-0.447862	-0.439586
	-0.204	-0.484786	-0.4407	-0.452398	-0.443406
	-0.205	-0.488844	-0.444679	-0.456934	-0.447464
	-0.206	-0.48598	-0.44078	-0.452875	-0.443724
	-0.207	-0.487014	-0.442451	-0.455501	-0.445873
	-0.208	-0.487173	-0.442371	-0.45582	-0.445554
	-0.209	-0.488287	-0.443247	-0.456377	-0.446509
	-0.21	-0.488128	-0.444201	-0.458287	-0.447146
	-0.211	-0.490277	-0.446032	-0.460913	-0.449294
	-0.212	-0.491311	-0.446987	-0.461788	-0.450568
	-0.213	-0.490038	-0.445475	-0.460992	-0.449215
	-0.214	-0.491789	-0.447464	-0.4633	-0.450806
	-0.215	-0.492982	-0.449056	-0.465847	-0.452796
	-0.216	-0.492107	-0.447305	-0.464175	-0.451682
	-0.217	-0.494733	-0.450966	-0.469507	-0.455581
	-0.218	-0.495688	-0.45192	-0.471099	-0.455979
	-0.219	-0.494972	-0.450011	-0.471019	-0.454865
	-0.22	-0.496723	-0.452716	-0.47468	-0.458366
	-0.221	-0.496563	-0.452159	-0.475396	-0.457252
	-0.222	-0.49712	-0.45208	-0.476271	-0.457968
	-0.223	-0.498314	-0.454944	-0.48017	-0.460435
	-0.224	-0.499667	-0.456058	-0.482239	-0.461708
	-0.225	-0.499906	-0.456138	-0.484149	-0.462027
	-0.226	-0.499826	-0.456934	-0.486537	-0.462266
	-0.227	-0.500622	-0.457013	-0.487889	-0.462902
	-0.228	-0.502452	-0.459958	-0.491391	-0.465528
	-0.229	-0.50102	-0.45773	-0.491311	-0.464016
	-0.23	-0.504362	-0.461947	-0.496563	-0.468075
	-0.231	-0.504999	-0.462186	-0.498314	-0.468393
	-0.232	-0.503964	-0.460913	-0.498235	-0.467518
	-0.233	-0.506113	-0.4633	-0.501975	-0.469666
	-0.234	-0.506272	-0.463937	-0.504442	-0.470223
	-0.235	-0.505794	-0.46338	-0.505476	-0.469507
	-0.236	-0.508182	-0.466165	-0.51033	-0.473168
	-0.237	-0.509057	-0.46712	-0.512956	-0.474123
	-0.238	-0.508818	-0.466324	-0.513673	-0.473406
	-0.239	-0.509853	-0.468632	-0.518447	-0.475714
	-0.24	-0.510092	-0.468552	-0.51972	-0.475157
	-0.241	-0.511524	-0.469348	-0.523063	-0.477067
	-0.242	-0.511206	-0.470223	-0.526564	-0.477226
	-0.243	-0.513911	-0.47277	-0.531975	-0.480728
	-0.244	-0.514468	-0.473406	-0.535079	-0.480648
	-0.245	-0.513593	-0.472531	-0.536034	-0.479773
	-0.246	-0.515185	-0.474202	-0.540411	-0.481205
	-0.247	-0.51598	-0.476271	-0.545265	-0.483274
	-0.248	-0.515185	-0.474441	-0.545504	-0.481682
	-0.249	-0.518129	-0.477783	-0.552666	-0.485104
	-0.25	-0.518447	-0.479056	-0.55561	-0.485423
	-0.251	-0.518288	-0.478022	-0.556883	-0.484706
	-0.252	-0.520198	-0.481364	-0.562931	-0.487492
	-0.253	-0.519641	-0.48017	-0.564125	-0.486775
	-0.254	-0.520437	-0.48025	-0.567706	-0.487094
	-0.255	-0.521869	-0.483274	-0.573992	-0.490197
	-0.256	-0.52362	-0.484388	-0.578369	-0.491152
	-0.257	-0.523938	-0.484229	-0.582109	-0.491789
	-0.258	-0.523938	-0.484866	-0.585929	-0.492107
	-0.259	-0.525132	-0.48582	-0.590942	-0.493062
	-0.26	-0.526405	-0.487571	-0.595956	-0.494574
	-0.261	-0.525291	-0.486378	-0.597547	-0.49338
	-0.262	-0.528315	-0.490277	-0.604789	-0.496643
	-0.263	-0.52919	-0.491232	-0.609404	-0.497598
	-0.264	-0.528315	-0.489879	-0.611075	-0.496245
	-0.265	-0.530304	-0.492028	-0.617919	-0.498792
	-0.266	-0.530463	-0.492982	-0.622216	-0.499508
	-0.267	-0.530463	-0.492266	-0.624922	-0.498235
	-0.268	-0.532851	-0.495608	-0.634073	-0.501577
	-0.269	-0.534601	-0.49712	-0.638132	-0.503009
	-0.27	-0.534044	-0.496006	-0.640519	-0.501816
	-0.271	-0.535158	-0.498235	-0.646408	-0.503805
	-0.272	-0.535397	-0.498155	-0.650307	-0.503328
	-0.273	-0.536989	-0.499269	-0.655002	-0.50476
	-0.274	-0.536511	-0.499587	-0.660016	-0.505078
	-0.275	-0.539058	-0.501895	-0.665029	-0.506829
	-0.276	-0.540172	-0.503487	-0.670122	-0.50842
	-0.277	-0.539217	-0.501736	-0.67227	-0.50659
	-0.278	-0.540968	-0.503646	-0.677682	-0.508182
	-0.279	-0.541843	-0.506192	-0.683968	-0.51033
	-0.28	-0.541127	-0.504839	-0.685878	-0.5085
	-0.281	-0.544469	-0.509216	-0.694393	-0.512718
	-0.282	-0.545504	-0.509932	-0.698849	-0.513354
	-0.283	-0.54431	-0.508659	-0.700759	-0.512081
	-0.284	-0.546538	-0.511683	-0.707364	-0.514787
	-0.285	-0.546458	-0.510569	-0.70999	-0.513991
	-0.286	-0.546777	-0.510808	-0.713492	-0.514309
	-0.287	-0.548607	-0.513593	-0.719539	-0.517254
	-0.288	-0.550039	-0.514866	-0.723996	-0.518049
	-0.289	-0.550278	-0.515105	-0.72694	-0.518208
	-0.29	-0.550676	-0.515582	-0.731397	-0.518527
	-0.291	-0.551313	-0.516378	-0.73458	-0.519084
	-0.292	-0.553461	-0.519243	-0.740787	-0.52163
	-0.293	-0.552268	-0.517015	-0.740309	-0.519323
	-0.294	-0.555769	-0.521551	-0.748108	-0.523779
	-0.295	-0.556804	-0.522585	-0.750893	-0.524813
	-0.296	-0.556087	-0.520596	-0.75145	-0.523381
	-0.297	-0.558236	-0.523301	-0.755509	-0.525689
	-0.298	-0.558873	-0.523938	-0.758692	-0.526644
	-0.299	-0.558634	-0.523461	-0.759806	-0.525291
	-0.3	-0.561021	-0.527201	-0.765137	-0.528713
	-0.301	-0.562056	-0.527439	-0.767047	-0.52919
	-0.302	-0.562374	-0.527599	-0.767445	-0.528713
	-0.303	-0.563727	-0.529906	-0.771344	-0.530782
	-0.304	-0.564125	-0.529588	-0.771026	-0.530304
	-0.305	-0.565637	-0.531259	-0.773891	-0.531975
	-0.306	-0.565955	-0.531657	-0.774687	-0.532214
	-0.307	-0.570889	-0.537625	-0.781053	-0.538182
	-0.308	-0.57065	-0.536113	-0.779063	-0.536511
	-0.309	-0.569138	-0.535397	-0.77779	-0.535079
	-0.31	-0.571128	-0.537387	-0.778427	-0.53667
	-0.311	-0.572401	-0.539137	-0.779859	-0.538899
	-0.312	-0.571923	-0.537705	-0.777154	-0.537625
	-0.313	-0.575266	-0.542002	-0.779541	-0.541286
	-0.314	-0.576459	-0.542798	-0.779461	-0.541923
	-0.315	-0.576061	-0.541763	-0.775721	-0.540968
	-0.316	-0.578449	-0.545185	-0.777631	-0.543912
	-0.317	-0.578289	-0.544389	-0.774687	-0.543116
	-0.318	-0.579563	-0.545106	-0.773254	-0.543594
	-0.319	-0.581154	-0.54797	-0.773254	-0.546458
	-0.32	-0.583701	-0.551074	-0.773254	-0.548209
	-0.321	-0.584497	-0.550437	-0.770708	-0.548289
	-0.322	-0.584656	-0.551551	-0.767923	-0.548846
	-0.323	-0.585929	-0.552427	-0.765297	-0.549164
	-0.324	-0.588316	-0.555292	-0.764819	-0.55179
	-0.325	-0.587202	-0.553302	-0.760044	-0.550119
	-0.326	-0.590465	-0.557281	-0.760681	-0.553541
	-0.327	-0.592295	-0.55927	-0.758294	-0.554973
	-0.328	-0.591659	-0.558156	-0.753121	-0.553302
	-0.329	-0.594921	-0.561021	-0.752644	-0.556167
	-0.33	-0.595319	-0.561976	-0.749222	-0.556724
	-0.331	-0.596194	-0.561976	-0.744049	-0.556087
	-0.332	-0.599696	-0.566751	-0.744209	-0.560225
	-0.333	-0.601765	-0.568979	-0.741185	-0.561658
	-0.334	-0.601526	-0.567706	-0.735614	-0.560146
	-0.335	-0.603038	-0.57073	-0.733306	-0.563329
	-0.336	-0.604152	-0.570889	-0.728373	-0.562851
	-0.337	-0.605744	-0.57248	-0.72503	-0.564363
	-0.338	-0.606301	-0.573674	-0.721131	-0.564602
	-0.339	-0.609563	-0.576857	-0.718505	-0.567149
	-0.34	-0.611314	-0.579085	-0.715083	-0.56874
	-0.341	-0.610757	-0.578051	-0.70816	-0.56691
	-0.342	-0.613383	-0.580756	-0.704738	-0.569138
	-0.343	-0.615452	-0.58386	-0.703067	-0.571366
	-0.344	-0.615213	-0.582985	-0.695268	-0.569775
	-0.345	-0.619511	-0.588237	-0.695587	-0.57447
	-0.346	-0.62158	-0.589749	-0.69113	-0.575027
	-0.347	-0.6215	-0.58951	-0.684287	-0.574072
	-0.348	-0.624763	-0.593409	-0.682138	-0.577255
	-0.349	-0.625479	-0.594125	-0.676488	-0.57638
	-0.35	-0.627309	-0.594921	-0.671873	-0.577335
	-0.351	-0.629856	-0.599059	-0.669326	-0.579801
	-0.352	-0.632402	-0.600889	-0.665745	-0.580916
	-0.353	-0.634232	-0.602561	-0.66113	-0.581711
	-0.354	-0.635108	-0.604232	-0.656673	-0.58203
	-0.355	-0.637416	-0.605982	-0.652137	-0.583064
	-0.356	-0.640837	-0.609723	-0.650387	-0.58577
	-0.357	-0.640599	-0.609325	-0.644259	-0.583621
	-0.358	-0.645453	-0.614259	-0.644339	-0.588237
	-0.359	-0.64792	-0.616725	-0.64036	-0.589192
	-0.36	-0.648556	-0.616885	-0.633516	-0.587918
	-0.361	-0.652376	-0.620784	-0.631288	-0.590863
	-0.362	-0.654047	-0.622614	-0.627468	-0.591579
	-0.363	-0.655559	-0.623569	-0.622057	-0.590942
	-0.364	-0.659459	-0.62906	-0.621739	-0.594762
	-0.365	-0.662562	-0.631209	-0.619192	-0.595797
	-0.366	-0.664154	-0.632084	-0.614975	-0.595637
	-0.367	-0.666939	-0.636222	-0.614577	-0.598263
	-0.368	-0.669008	-0.637336	-0.610518	-0.597786
	-0.369	-0.672748	-0.640837	-0.608131	-0.599775
	-0.37	-0.674021	-0.642827	-0.605107	-0.600571
	-0.371	-0.679432	-0.648318	-0.604391	-0.604152
	-0.372	-0.682059	-0.650466	-0.602004	-0.604709
	-0.373	-0.683173	-0.65158	-0.596672	-0.603754
	-0.374	-0.687311	-0.655241	-0.596194	-0.605664
	-0.375	-0.690573	-0.659299	-0.596035	-0.607972
	-0.376	-0.692244	-0.659856	-0.59142	-0.606539
	-0.377	-0.697497	-0.665825	-0.591977	-0.610359
	-0.378	-0.700759	-0.668689	-0.590147	-0.611553
	-0.379	-0.702908	-0.669247	-0.586963	-0.610359
	-0.38	-0.707444	-0.675454	-0.587282	-0.614099
	-0.381	-0.709831	-0.676329	-0.584337	-0.613224
	-0.382	-0.713014	-0.679592	-0.58203	-0.614099
	-0.383	-0.71747	-0.684685	-0.583701	-0.617123
	-0.384	-0.722882	-0.690096	-0.584337	-0.620466
	-0.385	-0.725826	-0.691926	-0.582189	-0.619909
	-0.386	-0.728691	-0.69503	-0.581075	-0.620704
	-0.387	-0.73267	-0.698213	-0.580597	-0.621978
	-0.388	-0.737365	-0.703624	-0.580995	-0.624524
	-0.389	-0.739434	-0.704261	-0.57821	-0.62341
	-0.39	-0.745323	-0.711104	-0.580995	-0.626911
	-0.391	-0.749301	-0.715163	-0.580995	-0.628742
	-0.392	-0.751768	-0.716595	-0.57813	-0.627628
	-0.393	-0.757498	-0.722325	-0.580995	-0.630492
	-0.394	-0.761079	-0.725826	-0.581154	-0.631527
	-0.395	-0.764421	-0.727816	-0.579801	-0.630651
	-0.396	-0.770469	-0.735375	-0.583621	-0.634869
	-0.397	-0.775482	-0.739593	-0.584894	-0.63654
	-0.398	-0.778984	-0.74198	-0.583064	-0.635983
	-0.399	-0.783759	-0.747392	-0.585531	-0.63853
	-0.4	-0.787578	-0.750336	-0.583701	-0.63837
	-0.401	-0.793069	-0.755031	-0.584497	-0.641076
	-0.402	-0.79657	-0.758771	-0.584656	-0.641872
	-0.403	-0.802937	-0.764262	-0.586247	-0.644578
	-0.404	-0.807711	-0.769435	-0.587441	-0.646726
	-0.405	-0.810894	-0.770867	-0.585531	-0.645692
	-0.406	-0.816465	-0.776358	-0.587361	-0.648238
	-0.407	-0.82124	-0.782008	-0.590306	-0.651262
	-0.408	-0.825218	-0.78344	-0.588396	-0.64967
	-0.409	-0.83238	-0.793228	-0.594603	-0.656196
	-0.41	-0.838747	-0.797366	-0.593887	-0.658185
	-0.411	-0.841134	-0.798162	-0.590863	-0.656116
	-0.412	-0.846704	-0.804528	-0.59325	-0.659299
	-0.413	-0.850683	-0.81169	-0.592693	-0.659777
	-0.414	-0.855458	-0.814873	-0.592454	-0.660811
	-0.415	-0.861028	-0.820444	-0.594921	-0.664313
	-0.416	-0.866599	-0.824423	-0.596194	-0.666541
	-0.417	-0.871373	-0.827606	-0.595319	-0.667575
	-0.418	-0.874556	-0.831585	-0.596672	-0.668928
	-0.419	-0.880127	-0.834768	-0.596592	-0.67044
	-0.42	-0.885697	-0.838747	-0.600173	-0.673862
	-0.421	-0.88888	-0.838747	-0.598025	-0.673146
	-0.422	-0.896042	-0.846704	-0.601287	-0.678478
	-0.423	-0.900021	-0.849887	-0.601049	-0.680706
	-0.424	-0.903204	-0.850683	-0.599775	-0.680149
	-0.425	-0.907979	-0.856254	-0.601844	-0.683889
	-0.426	-0.911958	-0.859437	-0.601924	-0.685162
	-0.427	-0.915141	-0.861028	-0.600651	-0.686037
	-0.428	-0.920711	-0.866599	-0.604152	-0.690653
	-0.429	-0.92469	-0.869782	-0.604709	-0.693199
	-0.43	-0.927873	-0.871373	-0.603277	-0.693677
	-0.431	-0.931056	-0.876148	-0.606062	-0.697894
	-0.432	-0.93424	-0.87774	-0.605266	-0.69877
	-0.433	-0.938218	-0.880923	-0.60646	-0.702032
	-0.434	-0.93981	-0.881718	-0.606778	-0.704101
	-0.435	-0.94538	-0.887289	-0.610678	-0.709672
	-0.436	-0.946972	-0.88888	-0.609643	-0.711184
	-0.437	-0.947768	-0.888085	-0.608449	-0.7119
	-0.438	-0.950951	-0.890472	-0.61028	-0.715163
	-0.439	-0.953338	-0.893655	-0.612189	-0.719062
	-0.44	-0.953338	-0.892063	-0.61028	-0.718664
	-0.441	-0.956521	-0.896042	-0.614179	-0.724792
	-0.442	-0.957317	-0.896042	-0.615532	-0.727418
	-0.443	-0.957317	-0.895247	-0.613144	-0.728452
	-0.444	-0.958909	-0.896838	-0.617839	-0.733147
	-0.445	-0.958113	-0.894451	-0.616248	-0.7345
	-0.446	-0.958113	-0.894451	-0.61593	-0.737047
	-0.447	-0.958113	-0.895247	-0.620545	-0.742378
	-0.448	-0.959704	-0.895247	-0.622057	-0.746914
	-0.449	-0.958113	-0.894451	-0.620863	-0.749063
	-0.45	-0.955725	-0.892063	-0.621102	-0.752166
	-0.451	-0.955725	-0.891268	-0.621739	-0.755588
	-0.452	-0.957317	-0.891268	-0.624285	-0.760522
	-0.453	-0.951747	-0.887289	-0.6215	-0.761238
	-0.454	-0.950155	-0.889676	-0.625001	-0.767684
	-0.455	-0.947768	-0.886493	-0.626752	-0.771981
	-0.456	-0.942993	-0.881718	-0.625001	-0.773573
	-0.457	-0.941401	-0.880127	-0.627548	-0.779461
	-0.458	-0.937423	-0.878535	-0.628423	-0.782804
	-0.459	-0.932648	-0.872965	-0.626593	-0.785668
	-0.46	-0.931056	-0.873761	-0.631209	-0.792512
	-0.461	-0.927078	-0.871373	-0.631368	-0.79657
	-0.462	-0.922303	-0.865803	-0.631288	-0.798958
	-0.463	-0.917528	-0.864211	-0.633437	-0.805324
	-0.464	-0.912754	-0.859437	-0.633278	-0.808507
	-0.465	-0.907979	-0.856254	-0.635108	-0.813282
	-0.466	-0.902409	-0.852275	-0.635506	-0.817261
	-0.467	-0.899225	-0.850683	-0.63845	-0.823627
	-0.468	-0.893655	-0.846704	-0.639405	-0.828401
	-0.469	-0.886493	-0.841134	-0.637495	-0.830789
	-0.47	-0.882514	-0.837951	-0.639803	-0.837155
	-0.471	-0.87774	-0.835563	-0.642827	-0.843521
	-0.472	-0.870578	-0.828401	-0.640439	-0.845113
	-0.473	-0.86819	-0.828401	-0.646249	-0.854662
	-0.474	-0.86262	-0.824423	-0.646647	-0.859437
	-0.475	-0.856254	-0.818056	-0.645214	-0.861824
	-0.476	-0.852275	-0.815669	-0.648238	-0.868986
	-0.477	-0.845909	-0.810099	-0.647044	-0.872965
	-0.478	-0.841134	-0.805324	-0.64784	-0.87774
	-0.479	-0.837155	-0.804528	-0.651421	-0.884901
	-0.48	-0.833972	-0.800549	-0.653172	-0.889676
	-0.481	-0.829197	-0.79657	-0.653013	-0.895247
	-0.482	-0.823627	-0.792114	-0.654047	-0.900021
	-0.483	-0.820444	-0.788454	-0.654684	-0.904796
	-0.484	-0.818056	-0.787419	-0.657628	-0.912754
	-0.485	-0.81169	-0.781769	-0.655559	-0.914345
	-0.486	-0.812486	-0.78153	-0.660254	-0.923894
	-0.487	-0.809303	-0.777392	-0.661289	-0.929465
	-0.488	-0.804528	-0.771583	-0.65914	-0.931852
	-0.489	-0.802937	-0.77039	-0.662403	-0.939014
	-0.49	-0.800549	-0.766968	-0.663199	-0.943789
	-0.491	-0.798162	-0.762511	-0.66296	-0.946972
	-0.492	-0.797366	-0.763466	-0.667257	-0.95493
	-0.493	-0.79657	-0.760681	-0.66861	-0.959704
	-0.494	-0.793706	-0.756543	-0.667894	-0.962887
	-0.495	-0.79291	-0.756225	-0.670759	-0.969254
	-0.496	-0.79092	-0.752882	-0.67052	-0.973232
	-0.497	-0.790523	-0.751609	-0.67227	-0.978803
	-0.498	-0.788772	-0.749699	-0.673623	-0.981986
	-0.499	-0.790363	-0.751052	-0.677125	-0.989944
	-0.5	-0.789568	-0.749301	-0.679273	-0.993127
	-0.501	-0.787101	-0.745243	-0.703704	-0.995514
	-0.502	-0.787817	-0.745163	-0.688186	-1.00029
	-0.503	-0.787897	-0.745243	-0.688823	-1.00586
	-0.504	-0.786066	-0.741503	-0.685958	-1.00666
	-0.505	-0.788056	-0.744049	-0.690653	-1.01382
	-0.506	-0.787737	-0.743333	-0.692006	-1.017
	-0.507	-0.786464	-0.74023	-0.6893	-1.0178
	-0.508	-0.787578	-0.742378	-0.693359	-1.02337
	-0.509	-0.786703	-0.739593	-0.694552	-1.02416
	-0.51	-0.786782	-0.739116	-0.69686	-1.02655
	-0.511	-0.787658	-0.741025	-0.700123	-1.03053
	-0.512	-0.791955	-0.745084	-0.706489	-1.03849
	-0.513	-0.789647	-0.740787	-0.703783	-1.0353
	-0.514	-0.788374	-0.74023	-0.70434	-1.03689
	-0.515	-0.789249	-0.739832	-0.70434	-1.03928
	-0.516	-0.790204	-0.741742	-0.708717	-1.04167
	-0.517	-0.788931	-0.738638	-0.707921	-1.04087
	-0.518	-0.791239	-0.741821	-0.709831	-1.04485
	-0.519	-0.791716	-0.742378	-0.711025	-1.04565
	-0.52	-0.790523	-0.739911	-0.710706	-1.04326
	-0.521	-0.792353	-0.742219	-0.712616	-1.04644
	-0.522	-0.792194	-0.743174	-0.716675	-1.04565
	-0.523	-0.791557	-0.740866	-0.719062	-1.04406
	-0.524	-0.793865	-0.74572	-0.72328	-1.04644
	-0.525	-0.795616	-0.746278	-0.723757	-1.04644
	-0.526	-0.79474	-0.744447	-0.720097	-1.04406
	-0.527	-0.795775	-0.746755	-0.722643	-1.04406
	-0.528	-0.795775	-0.745959	-0.721847	-1.04246
	-0.529	-0.797366	-0.746994	-0.723996	-1.04167
	-0.53	-0.79657	-0.747869	-0.724712	-1.03928
	-0.531	-0.798958	-0.749859	-0.727816	-1.04008
	-0.532	-0.799754	-0.752246	-0.729566	-1.03849
	-0.533	-0.798162	-0.749938	-0.728213	-1.03292
	-0.534	-0.799754	-0.752087	-0.729805	-1.03212
	-0.535	-0.801345	-0.754235	-0.733147	-1.03132
	-0.536	-0.799754	-0.750973	-0.731237	-1.02575
	-0.537	-0.802937	-0.755906	-0.73824	-1.02735
	-0.538	-0.803732	-0.756225	-0.74007	-1.02496
	-0.539	-0.802937	-0.754474	-0.739513	-1.01939
	-0.54	-0.804528	-0.757657	-0.740787	-1.01859
	-0.541	-0.804528	-0.757498	-0.741344	-1.01461
	-0.542	-0.805324	-0.757418	-0.740628	-1.00984
	-0.543	-0.80612	-0.760601	-0.745243	-1.00825
	-0.544	-0.808507	-0.761954	-0.748347	-1.00506
	-0.545	-0.808507	-0.761954	-0.749142	-1.00108
	-0.546	-0.808507	-0.76275	-0.750336	-0.997106
	-0.547	-0.809303	-0.763705	-0.75137	-0.993127
	-0.548	-0.810894	-0.766411	-0.754792	-0.99074
	-0.549	-0.809303	-0.764262	-0.752564	-0.983578
	-0.55	-0.813282	-0.769355	-0.759567	-0.983578
	-0.551	-0.814078	-0.769753	-0.760999	-0.978803
	-0.552	-0.813282	-0.768639	-0.760204	-0.972437
	-0.553	-0.815669	-0.771742	-0.763466	-0.970049
	-0.554	-0.815669	-0.771981	-0.765615	-0.965275
	-0.555	-0.814873	-0.771424	-0.765535	-0.959704
	-0.556	-0.818056	-0.775164	-0.771583	-0.958909
	-0.557	-0.818852	-0.775642	-0.772936	-0.954134
	-0.558	-0.818852	-0.775164	-0.772777	-0.948563
	-0.559	-0.820444	-0.777949	-0.777074	-0.946972
	-0.56	-0.820444	-0.777154	-0.777392	-0.941401
	-0.561	-0.822831	-0.779541	-0.780496	-0.937423
	-0.562	-0.822035	-0.780098	-0.782883	-0.933444
	-0.563	-0.825218	-0.783281	-0.787101	-0.932648
	-0.564	-0.826014	-0.784554	-0.78917	-0.929465
	-0.565	-0.825218	-0.783599	-0.787976	-0.923099
	-0.566	-0.827606	-0.786146	-0.791716	-0.921507
	-0.567	-0.828401	-0.788056	-0.794183	-0.91912
	-0.568	-0.827606	-0.786544	-0.79283	-0.913549
	-0.569	-0.831585	-0.790761	-0.798958	-0.914345
	-0.57	-0.83238	-0.791637	-0.801345	-0.911162
	-0.571	-0.831585	-0.790682	-0.799754	-0.906387
	-0.572	-0.833972	-0.795297	-0.804528	-0.906387
	-0.573	-0.833972	-0.795218	-0.804528	-0.903204
	-0.574	-0.834768	-0.79657	-0.80612	-0.900817
	-0.575	-0.836359	-0.799754	-0.81169	-0.900817
	-0.576	-0.839542	-0.801345	-0.815669	-0.900817
	-0.577	-0.840338	-0.800549	-0.817261	-0.899225
	-0.578	-0.839542	-0.799754	-0.819648	-0.896838
	-0.579	-0.841134	-0.802141	-0.820444	-0.896042
	-0.58	-0.842725	-0.804528	-0.825218	-0.896838
	-0.581	-0.842725	-0.802937	-0.823627	-0.893655
	-0.582	-0.845909	-0.806916	-0.829197	-0.896042
	-0.583	-0.8475	-0.809303	-0.831585	-0.896838
	-0.584	-0.846704	-0.806916	-0.830789	-0.893655
	-0.585	-0.849092	-0.81169	-0.835563	-0.896042
	-0.586	-0.849887	-0.810894	-0.837951	-0.896042
	-0.587	-0.849887	-0.810894	-0.837951	-0.894451
	-0.588	-0.85307	-0.816465	-0.845113	-0.89843
	-0.589	-0.856254	-0.818852	-0.849092	-0.900021
	-0.59	-0.855458	-0.817261	-0.849092	-0.897634
	-0.591	-0.857049	-0.820444	-0.852275	-0.900817
	-0.592	-0.858641	-0.820444	-0.853866	-0.900021
	-0.593	-0.860232	-0.822035	-0.857049	-0.901613
	-0.594	-0.859437	-0.823627	-0.859437	-0.901613
	-0.595	-0.863416	-0.826014	-0.867394	-0.904796
	-0.596	-0.865007	-0.827606	-0.868986	-0.911958
	-0.597	-0.863416	-0.82681	-0.867394	-0.907183
	-0.598	-0.866599	-0.829197	-0.870578	-0.905592
	-0.599	-0.86819	-0.831585	-0.874556	-0.908775
	-0.6	-0.622694	-0.448578	-0.439904	-0.533806
	-0.599	-0.329928	-0.151197	-0.132656	-0.225125
	-0.598	-0.283694	-0.108385	-0.0936627	-0.179845
	-0.597	-0.263163	-0.0833176	-0.0728134	-0.15438
	-0.596	-0.246054	-0.0605585	-0.0529588	-0.130427
	-0.595	-0.233321	-0.0428684	-0.0384916	-0.112045
	-0.594	-0.223931	-0.0315445	-0.0302951	-0.099631
	-0.593	-0.213268	-0.0159473	-0.016576	-0.0827606
	-0.592	-0.205071	-0.0059508	-0.00800549	-0.0714367
	-0.591	-0.196397	0.00417066	0.000513116	-0.059882
	-0.59	-0.189156	0.0152232	0.0106316	-0.0484229
	-0.589	-0.180163	0.0244542	0.0202684	-0.036343
	-0.588	-0.173877	0.0324676	0.0262924	-0.0285285
	-0.587	-0.170296	0.0370194	0.0320299	-0.0224568
	-0.586	-0.164089	0.0447146	0.0393033	-0.0135123
	-0.585	-0.157086	0.0529429	0.0481842	-0.00338841
	-0.584	-0.153346	0.0562215	0.0494176	0.00083238
	-0.583	-0.145945	0.0644737	0.0576061	0.0107191
	-0.582	-0.140056	0.0699486	0.0642429	0.0174513
	-0.581	-0.137589	0.0717868	0.0659856	0.0209368
	-0.58	-0.130985	0.0791557	0.0744049	0.0294277
	-0.579	-0.127085	0.0834768	0.0785032	0.0343854
	-0.578	-0.123027	0.086262	0.0819648	0.0391919
	-0.577	-0.117456	0.0930261	0.0886493	0.0469348
	-0.576	-0.112125	0.0982782	0.0946176	0.0524654
	-0.575	-0.109817	0.0988352	0.093424	0.0545822
	-0.574	-0.105997	0.104087	0.0983578	0.0607017
	-0.573	-0.102496	0.106793	0.100666	0.0641554
	-0.572	-0.0977211	0.111568	0.106077	0.0699804
	-0.571	-0.0957317	0.113796	0.107589	0.0728134
	-0.57	-0.0904	0.118968	0.113716	0.0790841
	-0.569	-0.0867394	0.12247	0.116422	0.0829993
	-0.568	-0.0857845	0.121674	0.115626	0.0837951
	-0.567	-0.0808507	0.127244	0.120958	0.0897634
	-0.566	-0.0775721	0.130268	0.124937	0.093981
	-0.565	-0.0757896	0.130905	0.125175	0.0954134
	-0.564	-0.071373	0.13552	0.130348	0.100984
	-0.563	-0.0678716	0.139181	0.133849	0.104644
	-0.562	-0.0669804	0.138067	0.132894	0.104565
	-0.561	-0.0630492	0.14316	0.138942	0.110135
	-0.56	-0.0618715	0.14308	0.138942	0.111568
	-0.559	-0.0588078	0.145786	0.141807	0.114432
	-0.558	-0.0560942	0.14873	0.146025	0.11873
	-0.557	-0.0523779	0.151277	0.147855	0.122072
	-0.556	-0.0496404	0.153982	0.149049	0.12422
	-0.555	-0.0491868	0.153664	0.149924	0.125494
	-0.554	-0.0458207	0.155733	0.153027	0.128756
	-0.553	-0.0424307	0.160189	0.156768	0.132815
	-0.552	-0.0420169	0.158677	0.155654	0.132815
	-0.551	-0.0375128	0.163691	0.159792	0.138067
	-0.55	-0.0350141	0.16568	0.162736	0.140932
	-0.549	-0.0358576	0.163691	0.161065	0.13934
	-0.548	-0.0316161	0.166954	0.165919	0.144274
	-0.547	-0.0301678	0.167431	0.166635	0.145308
	-0.546	-0.028433	0.167431	0.167113	0.146741
	-0.545	-0.0256478	0.170773	0.171649	0.150799
	-0.544	-0.0229979	0.174036	0.173558	0.152789
	-0.543	-0.0219713	0.172922	0.173001	0.153266
	-0.542	-0.0203957	0.175946	0.175946	0.155654
	-0.541	-0.0183108	0.176105	0.176662	0.157166
	-0.54	-0.0156529	0.178254	0.179208	0.159075
	-0.539	-0.015064	0.178731	0.178811	0.160587
	-0.538	-0.011292	0.182073	0.183108	0.164487
	-0.537	-0.00966071	0.183028	0.183665	0.166556
	-0.536	-0.0109101	0.180482	0.181039	0.164089
	-0.535	-0.00770071	0.183744	0.183904	0.167351
	-0.534	-0.00564045	0.185654	0.187485	0.170137
	-0.533	-0.00561101	0.184461	0.185495	0.16942
	-0.532	-0.00226477	0.188758	0.190827	0.173161
	-0.531	-0.000437517	0.189713	0.191623	0.175389
	-0.53	-0.000358099	0.18828	0.189235	0.174036
	-0.529	0.00233003	0.191384	0.193135	0.178333
	-0.528	0.00297858	0.191225	0.193294	0.177935
	-0.527	0.00530145	0.1921	0.193055	0.179686
	-0.526	0.00643225	0.194328	0.195999	0.181755
	-0.525	0.00932648	0.197034	0.199103	0.184779
	-0.524	0.0105281	0.196636	0.199342	0.185177
	-0.523	0.00949359	0.195681	0.198785	0.184381
	-0.522	0.0117695	0.197193	0.200376	0.186689
	-0.521	0.0141807	0.199819	0.204116	0.189315
	-0.52	0.0135918	0.197989	0.202763	0.187882
	-0.519	0.0166635	0.201172	0.206822	0.19202
	-0.518	0.0186132	0.202763	0.20913	0.193612
	-0.517	0.0176742	0.200058	0.206344	0.191623
	-0.516	0.020348	0.2034	0.210005	0.195601
	-0.515	0.0212313	0.203877	0.21096	0.195681
	-0.514	0.0223056	0.203559	0.210323	0.196238
	-0.513	0.0242234	0.206504	0.213268	0.198785
	-0.512	0.0289423	0.211119	0.218679	0.204355
	-0.511	0.0264993	0.206583	0.212074	0.199342
	-0.51	0.0271996	0.208413	0.215177	0.20149
	-0.509	0.0278123	0.207856	0.213825	0.201729
	-0.508	0.0299768	0.210005	0.216212	0.204594
	-0.507	0.0294118	0.20913	0.215814	0.202843
	-0.506	0.0322289	0.211835	0.219316	0.201808
	-0.505	0.0339318	0.213268	0.22027	0.208254
	-0.504	0.0326029	0.21088	0.218122	0.205867
	-0.503	0.0349027	0.212949	0.219554	0.208254
	-0.502	0.0361998	0.215416	0.221385	0.209607
	-0.501	0.0362714	0.213427	0.219156	0.209209
	-0.5	0.038993	0.216451	0.222499	0.212154
	-0.499	0.0407994	0.217963	0.224011	0.214063
	-0.498	0.0392794	0.215018	0.218997	0.211676
	-0.497	0.0414997	0.217644	0.223931	0.214461
	-0.496	0.0414997	0.21661	0.222658	0.213666
	-0.495	0.0430275	0.217246	0.224011	0.214859
	-0.494	0.0440143	0.218599	0.227353	0.216371
	-0.493	0.0461868	0.220668	0.228785	0.217963
	-0.492	0.0472929	0.22027	0.228308	0.218599
	-0.491	0.045757	0.219475	0.228069	0.217565
	-0.49	0.0480568	0.220827	0.229024	0.219077
	-0.489	0.0498951	0.222896	0.231332	0.221146
	-0.488	0.0491073	0.221464	0.228546	0.219713
	-0.487	0.0519959	0.224647	0.232764	0.223135
	-0.486	0.0536273	0.225602	0.23356	0.224249
	-0.485	0.051598	0.222021	0.230058	0.220748
	-0.484	0.0541525	0.224727	0.233639	0.224806
	-0.483	0.0542161	0.22417	0.233878	0.22409
	-0.482	0.054805	0.223454	0.232764	0.223851
	-0.481	0.0567308	0.226637	0.236663	0.227035
	-0.48	0.0579881	0.226716	0.237061	0.227512
	-0.479	0.0580677	0.226	0.235311	0.226557
	-0.478	0.0587839	0.227751	0.238096	0.228626
	-0.477	0.0597388	0.227353	0.235947	0.228467
	-0.476	0.0613542	0.228626	0.237539	0.230218
	-0.475	0.0606937	0.228308	0.237459	0.229422
	-0.474	0.063471	0.230934	0.239687	0.232446
	-0.473	0.0647044	0.23157	0.239051	0.23356
	-0.472	0.0626832	0.228149	0.234515	0.230377
	-0.471	0.0650705	0.229899	0.237698	0.232446
	-0.47	0.0657549	0.23157	0.239608	0.234594
	-0.469	0.0654366	0.229979	0.237857	0.232923
	-0.468	0.0676727	0.232764	0.242154	0.235549
	-0.467	0.0693279	0.233799	0.24303	0.236902
	-0.466	0.0681183	0.231093	0.239846	0.234515
	-0.465	0.0699247	0.234117	0.24295	0.237141
	-0.464	0.0702351	0.232605	0.241916	0.237061
	-0.463	0.0713332	0.233878	0.242234	0.23738
	-0.462	0.0719858	0.235231	0.244303	0.238812
	-0.461	0.0734818	0.235868	0.244701	0.239926
	-0.46	0.0742537	0.235868	0.243985	0.240006
	-0.459	0.0731317	0.234674	0.242234	0.238494
	-0.458	0.0744925	0.23547	0.243268	0.239369
	-0.457	0.0764978	0.237857	0.245815	0.241756
	-0.456	0.0753042	0.235708	0.243587	0.239926
	-0.455	0.0778745	0.238573	0.246292	0.242711
	-0.454	0.0790523	0.240006	0.246611	0.244144
	-0.453	0.0777472	0.236584	0.243746	0.241279
	-0.452	0.0799754	0.239289	0.246531	0.244144
	-0.451	0.0800549	0.239528	0.245815	0.244382
	-0.45	0.0802937	0.238732	0.244701	0.243587
	-0.449	0.0820444	0.240244	0.246849	0.245656
	-0.448	0.0838747	0.241199	0.248123	0.247406
	-0.447	0.0828401	0.23913	0.245337	0.24478
	-0.446	0.0833972	0.24112	0.247088	0.24669
	-0.445	0.0841134	0.240324	0.246133	0.246292
	-0.444	0.0856254	0.242313	0.248123	0.247804
	-0.443	0.0849887	0.241836	0.247008	0.246849
	-0.442	0.0871373	0.243746	0.249794	0.248998
	-0.441	0.088331	0.244144	0.249873	0.250192
	-0.44	0.0864211	0.241597	0.247327	0.247327
	-0.439	0.0884901	0.243985	0.249953	0.249316
	-0.438	0.0894451	0.244939	0.250987	0.250749
	-0.437	0.0891268	0.243189	0.249714	0.249237
	-0.436	0.0911162	0.245337	0.251226	0.252022
	-0.435	0.0927873	0.246929	0.253773	0.253852
	-0.434	0.090957	0.243427	0.250192	0.250112
	-0.433	0.0925486	0.246133	0.253295	0.253216
	-0.432	0.0923099	0.244701	0.251624	0.252022
	-0.431	0.0935035	0.245496	0.252738	0.252499
	-0.43	0.0941401	0.247327	0.254091	0.253693
	-0.429	0.0954134	0.247088	0.255125	0.254727
	-0.428	0.0961296	0.248043	0.255125	0.254807
	-0.427	0.0953338	0.245735	0.253852	0.253693
	-0.426	0.0962887	0.247088	0.255125	0.254727
	-0.425	0.098119	0.248918	0.257354	0.256399
	-0.424	0.0971641	0.247088	0.254807	0.254568
	-0.423	0.099631	0.249873	0.258627	0.257354
	-0.422	0.100904	0.250192	0.259263	0.258149
	-0.421	0.0987556	0.247566	0.255842	0.254966
	-0.42	0.100984	0.249396	0.257911	0.257751
	-0.419	0.101223	0.249396	0.257592	0.257035
	-0.418	0.101302	0.24868	0.256319	0.25616
	-0.417	0.102894	0.251067	0.258149	0.258706
	-0.416	0.104087	0.252022	0.258945	0.259502
	-0.415	0.103849	0.250271	0.25616	0.257831
	-0.414	0.103849	0.251465	0.257354	0.259104
	-0.413	0.104883	0.251067	0.255364	0.259343
	-0.412	0.106077	0.252738	0.25425	0.260457
	-0.411	0.10552	0.252101	0.25417	0.259502
	-0.41	0.10918	0.256478	0.260537	0.264675
	-0.409	0.109339	0.254727	0.257274	0.263083
	-0.408	0.106395	0.250828	0.254409	0.259263
	-0.407	0.108146	0.25242	0.256001	0.261094
	-0.406	0.10918	0.254091	0.257592	0.262526
	-0.405	0.108385	0.251942	0.25608	0.260616
	-0.404	0.110692	0.25417	0.2599	0.263481
	-0.403	0.11117	0.254489	0.260696	0.26372
	-0.402	0.110135	0.252499	0.258945	0.261332
	-0.401	0.112045	0.255205	0.262367	0.264118
	-0.4	0.112045	0.253932	0.260935	0.263004
	-0.399	0.112761	0.25433	0.260298	0.263163
	-0.398	0.113398	0.255842	0.262208	0.264516
	-0.397	0.115387	0.256717	0.263163	0.266027
	-0.396	0.115308	0.256001	0.261969	0.265391
	-0.395	0.113955	0.254409	0.260377	0.26364
	-0.394	0.115149	0.255125	0.261014	0.264516
	-0.393	0.11674	0.257751	0.263004	0.266505
	-0.392	0.115546	0.255444	0.260139	0.264356
	-0.391	0.118013	0.257911	0.263083	0.266982
	-0.39	0.11857	0.258866	0.264754	0.26738
	-0.389	0.117138	0.255205	0.261253	0.264834
	-0.388	0.119207	0.258388	0.263401	0.267062
	-0.387	0.119207	0.257751	0.263879	0.267062
	-0.386	0.119287	0.257115	0.262447	0.266346
	-0.385	0.120878	0.259184	0.264197	0.268017
	-0.384	0.122629	0.260855	0.265948	0.269847
	-0.383	0.121515	0.258229	0.262367	0.267221
	-0.382	0.121913	0.259104	0.264118	0.268256
	-0.381	0.121992	0.258229	0.261969	0.26738
	-0.38	0.123663	0.25998	0.264118	0.269449
	-0.379	0.122708	0.258866	0.263322	0.268256
	-0.378	0.124459	0.260218	0.264675	0.269608
	-0.377	0.125732	0.261412	0.26547	0.270882
	-0.376	0.123743	0.258308	0.262208	0.267937
	-0.375	0.125414	0.260059	0.263401	0.270006
	-0.374	0.126449	0.261094	0.264913	0.270643
	-0.373	0.125812	0.259582	0.262447	0.269131
	-0.372	0.127563	0.262049	0.264516	0.271439
	-0.371	0.128836	0.263242	0.265311	0.272712
	-0.37	0.127165	0.259582	0.261253	0.268972
	-0.369	0.128916	0.262765	0.263799	0.271518
	-0.368	0.128358	0.260537	0.261332	0.270245
	-0.367	0.129393	0.261253	0.261253	0.270404
	-0.366	0.129473	0.262447	0.262606	0.271757
	-0.365	0.130905	0.263083	0.262685	0.272075
	-0.364	0.131303	0.262606	0.26181	0.272155
	-0.363	0.13003	0.261014	0.261571	0.270404
	-0.362	0.131144	0.261651	0.26364	0.271518
	-0.361	0.132417	0.26372	0.265152	0.273189
	-0.36	0.131382	0.261173	0.261889	0.27112
	-0.359	0.133372	0.263401	0.264038	0.273349
	-0.358	0.134406	0.264038	0.265073	0.274622
	-0.357	0.132576	0.260775	0.262208	0.270882
	-0.356	0.134406	0.263799	0.265073	0.273349
	-0.355	0.134008	0.263004	0.264834	0.27303
	-0.354	0.134088	0.262367	0.263958	0.272075
	-0.353	0.135839	0.264754	0.266664	0.274304
	-0.352	0.136396	0.264436	0.266982	0.274542
	-0.351	0.136157	0.263083	0.264754	0.273269
	-0.35	0.136475	0.264675	0.266425	0.274144
	-0.349	0.137032	0.263561	0.265789	0.273826
	-0.348	0.137987	0.265152	0.266982	0.27494
	-0.347	0.13743	0.264118	0.266425	0.273667
	-0.346	0.139499	0.266425	0.268972	0.276293
	-0.345	0.140056	0.266585	0.268097	0.276293
	-0.344	0.137669	0.262924	0.264277	0.273269
	-0.343	0.139579	0.265232	0.265709	0.27502
	-0.342	0.140295	0.266107	0.266425	0.275895
	-0.341	0.139579	0.263879	0.265232	0.273985
	-0.34	0.141489	0.266664	0.267699	0.276532
	-0.339	0.142285	0.267221	0.267619	0.27677
	-0.338	0.141011	0.264675	0.264038	0.274224
	-0.337	0.142285	0.26738	0.266823	0.276691
	-0.336	0.142523	0.265868	0.26563	0.275816
	-0.335	0.142682	0.266107	0.266027	0.275895
	-0.334	0.143239	0.267539	0.266982	0.276373
	-0.333	0.144911	0.268972	0.269211	0.278044
	-0.332	0.144911	0.267301	0.267858	0.27677
	-0.331	0.143637	0.26547	0.266585	0.275258
	-0.33	0.144354	0.266266	0.266823	0.275736
	-0.329	0.145627	0.268176	0.270006	0.277805
	-0.328	0.144513	0.26563	0.266982	0.275656
	-0.327	0.146582	0.267937	0.269768	0.277646
	-0.326	0.147298	0.268335	0.270643	0.278203
	-0.325	0.145706	0.26555	0.267937	0.275577
	-0.324	0.147298	0.267778	0.270245	0.278123
	-0.323	0.147139	0.26738	0.269449	0.277089
	-0.322	0.147377	0.266664	0.268176	0.27677
	-0.321	0.148651	0.268733	0.270166	0.278919
	-0.32	0.150004	0.269449	0.271439	0.279158
	-0.319	0.148492	0.26738	0.268097	0.277248
	-0.318	0.148969	0.268494	0.270166	0.277725
	-0.317	0.149128	0.267539	0.268892	0.277248
	-0.316	0.150163	0.26929	0.270245	0.278044
	-0.315	0.149287	0.267539	0.269051	0.277168
	-0.314	0.151356	0.269449	0.270961	0.279078
	-0.313	0.151993	0.269927	0.271041	0.279397
	-0.312	0.149924	0.267221	0.268017	0.276611
	-0.311	0.151834	0.268733	0.269449	0.278442
	-0.31	0.15247	0.269449	0.269847	0.279078
	-0.309	0.151993	0.267858	0.268415	0.277646
	-0.308	0.153505	0.270882	0.270404	0.280192
	-0.307	0.156688	0.272871	0.273189	0.282898
	-0.306	0.153107	0.267858	0.267539	0.277805
	-0.305	0.154301	0.270325	0.270723	0.279954
	-0.304	0.153744	0.268574	0.269051	0.278044
	-0.303	0.15446	0.268654	0.268972	0.27868
	-0.302	0.154778	0.269927	0.270484	0.279635
	-0.301	0.155892	0.270166	0.27112	0.280192
	-0.3	0.156131	0.270086	0.2712	0.279794
	-0.299	0.154937	0.268256	0.26929	0.278123
	-0.298	0.156051	0.269051	0.269847	0.278442
	-0.297	0.157086	0.270643	0.271757	0.280431
	-0.296	0.156131	0.268335	0.269211	0.27876
	-0.295	0.158041	0.27128	0.271996	0.280829
	-0.294	0.158916	0.271518	0.272871	0.280908
	-0.293	0.156768	0.268097	0.268494	0.277885
	-0.292	0.158359	0.270802	0.270643	0.280272
	-0.291	0.158041	0.270245	0.270086	0.279397
	-0.29	0.15812	0.268654	0.268335	0.278839
	-0.289	0.159473	0.271359	0.270325	0.280829
	-0.288	0.160189	0.2712	0.270404	0.280988
	-0.287	0.159553	0.269608	0.268813	0.279556
	-0.286	0.159871	0.270563	0.269927	0.280829
	-0.285	0.16011	0.270245	0.268733	0.280192
	-0.284	0.161065	0.27112	0.26937	0.280829
	-0.283	0.160508	0.269927	0.268892	0.279874
	-0.282	0.162497	0.272314	0.270961	0.282261
	-0.281	0.162975	0.272792	0.270643	0.282341
	-0.28	0.160508	0.269688	0.26738	0.279237
	-0.279	0.162179	0.270723	0.26929	0.280431
	-0.278	0.162895	0.271837	0.271359	0.281625
	-0.277	0.16202	0.270006	0.268256	0.278919
	-0.276	0.16377	0.272394	0.271837	0.281306
	-0.275	0.16393	0.272473	0.271439	0.281545
	-0.274	0.162975	0.270563	0.268813	0.279476
	-0.273	0.164168	0.272553	0.272155	0.281386
	-0.272	0.16385	0.271677	0.270166	0.280192
	-0.271	0.164487	0.271837	0.270325	0.280351
	-0.27	0.164805	0.272951	0.272553	0.281227
	-0.269	0.166237	0.273906	0.273587	0.282341
	-0.268	0.166158	0.273508	0.272155	0.281625
	-0.267	0.164566	0.271837	0.270006	0.278601
	-0.266	0.165521	0.271757	0.270166	0.28067
	-0.265	0.166635	0.273747	0.271757	0.28242
	-0.264	0.16568	0.271359	0.26929	0.280113
	-0.263	0.167351	0.272951	0.271598	0.281863
	-0.262	0.167988	0.274144	0.272632	0.282739
	-0.261	0.166476	0.270961	0.269449	0.28059
	-0.26	0.168068	0.273587	0.271837	0.281784
	-0.259	0.168227	0.27311	0.271996	0.281545
	-0.258	0.168147	0.272155	0.270802	0.28059
	-0.257	0.168704	0.274065	0.27303	0.282102
	-0.256	0.1695	0.274065	0.27311	0.282659
	-0.255	0.169102	0.272553	0.270802	0.28059
	-0.254	0.169341	0.273747	0.272712	0.282182
	-0.253	0.1695	0.271837	0.270961	0.280511
	-0.252	0.170773	0.273508	0.272235	0.282023
	-0.251	0.169739	0.272473	0.270563	0.280431
	-0.25	0.171569	0.273667	0.272473	0.282261
	-0.249	0.172206	0.273667	0.273349	0.282977
	-0.248	0.170216	0.271518	0.269768	0.279954
	-0.247	0.171808	0.272951	0.27112	0.281943
	-0.246	0.172285	0.273826	0.272075	0.28258
	-0.245	0.171808	0.272553	0.269449	0.280749
	-0.244	0.173558	0.274383	0.271518	0.283057
	-0.243	0.174354	0.27494	0.272075	0.283296
	-0.242	0.172604	0.272235	0.268892	0.279794
	-0.241	0.173877	0.274861	0.272155	0.282261
	-0.24	0.173479	0.272712	0.270245	0.281386
	-0.239	0.173956	0.272951	0.270325	0.281068
	-0.238	0.174275	0.274383	0.271598	0.2825
	-0.237	0.175707	0.27502	0.272155	0.282739
	-0.236	0.175866	0.274622	0.272235	0.282818
	-0.235	0.174752	0.27303	0.27128	0.281227
	-0.234	0.175946	0.273906	0.271916	0.282102
	-0.233	0.176821	0.27502	0.272951	0.282977
	-0.232	0.176025	0.27311	0.2712	0.281545
	-0.231	0.177696	0.275338	0.273747	0.283137
	-0.23	0.178413	0.275656	0.273985	0.283694
	-0.229	0.176185	0.272951	0.270643	0.280988
	-0.228	0.177935	0.274781	0.272792	0.283137
	-0.227	0.177458	0.274065	0.272235	0.28258
	-0.226	0.177537	0.273349	0.270961	0.281466
	-0.225	0.179049	0.275338	0.273508	0.283455
	-0.224	0.179527	0.275099	0.273349	0.283375
	-0.223	0.17889	0.273667	0.271837	0.282261
	-0.222	0.179208	0.27494	0.273269	0.283296
	-0.221	0.179368	0.274224	0.271916	0.282659
	-0.22	0.180561	0.275099	0.272632	0.283773
	-0.219	0.179766	0.274224	0.272155	0.282341
	-0.218	0.181596	0.276532	0.273747	0.284569
	-0.217	0.182073	0.276532	0.27311	0.28433
	-0.216	0.179766	0.273428	0.269768	0.281386
	-0.215	0.181596	0.275099	0.27128	0.2825
	-0.214	0.182073	0.276293	0.272394	0.283853
	-0.213	0.181516	0.274383	0.270484	0.282182
	-0.212	0.183028	0.276293	0.272951	0.284171
	-0.211	0.183506	0.275975	0.273587	0.284728
	-0.21	0.182392	0.273985	0.271518	0.2825
	-0.209	0.183665	0.276054	0.273428	0.284649
	-0.208	0.183426	0.27494	0.272473	0.283375
	-0.207	0.183744	0.274861	0.272473	0.283535
	-0.206	0.184142	0.276054	0.273587	0.284251
	-0.205	0.187803	0.279954	0.277964	0.288309
	-0.204	0.185893	0.276213	0.273985	0.284728
	-0.203	0.183904	0.274542	0.272235	0.28242
	-0.202	0.18462	0.274463	0.272553	0.283216
	-0.201	0.186052	0.276373	0.274622	0.284489
	-0.2	0.184938	0.274304	0.271677	0.2825
	-0.199	0.18645	0.276452	0.273667	0.28441
	-0.198	0.187087	0.27685	0.273747	0.285285
	-0.197	0.185495	0.274781	0.271041	0.28258
	-0.196	0.187246	0.276532	0.27311	0.284808
	-0.195	0.186927	0.275816	0.271996	0.284251
	-0.194	0.186927	0.275179	0.270882	0.283614
	-0.193	0.188201	0.277407	0.272712	0.284728
	-0.192	0.189315	0.277805	0.273826	0.286161
	-0.191	0.18828	0.275577	0.270802	0.283853
	-0.19	0.188439	0.277009	0.272871	0.284251
	-0.189	0.188519	0.276054	0.271598	0.283853
	-0.188	0.189633	0.277089	0.272632	0.285285
	-0.187	0.188837	0.275895	0.271837	0.283773
	-0.186	0.190349	0.277805	0.273428	0.285444
	-0.185	0.190986	0.278362	0.273985	0.286161
	-0.184	0.188917	0.275418	0.270802	0.283375
	-0.183	0.190668	0.277407	0.272155	0.285285
	-0.182	0.191304	0.277885	0.273189	0.285763
	-0.181	0.190588	0.276452	0.271518	0.284251
	-0.18	0.191941	0.278282	0.273269	0.286399
	-0.179	0.193214	0.279158	0.274463	0.287195
	-0.178	0.191463	0.275895	0.270802	0.284171
	-0.177	0.192657	0.278442	0.273189	0.286479
	-0.176	0.1921	0.276611	0.271757	0.284887
	-0.175	0.192816	0.276532	0.271439	0.284887
	-0.174	0.193055	0.277805	0.272792	0.286001
	-0.173	0.194089	0.278123	0.273189	0.286479
	-0.172	0.194487	0.277646	0.272871	0.28632
	-0.171	0.193294	0.276611	0.271439	0.284728
	-0.17	0.194328	0.27693	0.271996	0.285444
	-0.169	0.195601	0.278203	0.273269	0.286797
	-0.168	0.194328	0.276452	0.27112	0.284649
	-0.167	0.195999	0.278601	0.273667	0.287275
	-0.166	0.196795	0.279237	0.274144	0.287752
	-0.165	0.194965	0.276293	0.270723	0.284649
	-0.164	0.196397	0.278362	0.272792	0.286479
	-0.163	0.196158	0.277327	0.272394	0.286399
	-0.162	0.195761	0.277009	0.271677	0.285524
	-0.161	0.197113	0.278442	0.273269	0.287513
	-0.16	0.197989	0.279078	0.273508	0.287513
	-0.159	0.197352	0.277327	0.271916	0.286399
	-0.158	0.19767	0.278282	0.27303	0.286956
	-0.157	0.19775	0.277725	0.272075	0.287116
	-0.156	0.199103	0.278521	0.272314	0.287593
	-0.155	0.197989	0.277407	0.271757	0.287116
	-0.154	0.199739	0.278919	0.272394	0.288389
	-0.153	0.200217	0.279556	0.272394	0.288787
	-0.152	0.198546	0.276532	0.269847	0.285842
	-0.151	0.199819	0.278123	0.271916	0.287354
	-0.15	0.200456	0.278919	0.273189	0.288389
	-0.149	0.199421	0.277009	0.271359	0.286638
	-0.148	0.201092	0.279397	0.273269	0.288787
	-0.147	0.201411	0.279556	0.272871	0.289025
	-0.146	0.200296	0.277248	0.270245	0.286638
	-0.145	0.20149	0.279954	0.272394	0.289025
	-0.144	0.201251	0.278362	0.27112	0.287434
	-0.143	0.201888	0.27868	0.271359	0.288309
	-0.142	0.201968	0.279317	0.272951	0.288787
	-0.141	0.2034	0.280272	0.274622	0.290299
	-0.14	0.203559	0.279078	0.273189	0.289423
	-0.139	0.201968	0.277646	0.271598	0.287832
	-0.138	0.20332	0.278203	0.271916	0.288787
	-0.137	0.204355	0.279715	0.273985	0.29006
	-0.136	0.203241	0.278123	0.272394	0.28815
	-0.135	0.20523	0.279874	0.274304	0.28998
	-0.134	0.205946	0.280908	0.274542	0.290537
	-0.133	0.204355	0.278123	0.272314	0.28823
	-0.132	0.206106	0.279794	0.274224	0.290219
	-0.131	0.206026	0.280033	0.273747	0.28998
	-0.13	0.205946	0.278521	0.273269	0.289025
	-0.129	0.206742	0.280749	0.275099	0.290856
	-0.128	0.208254	0.281625	0.276134	0.291811
	-0.127	0.206981	0.278999	0.273747	0.289344
	-0.126	0.207458	0.280829	0.275577	0.290458
	-0.125	0.20722	0.279476	0.274383	0.290139
	-0.124	0.208573	0.280829	0.275656	0.290776
	-0.123	0.207697	0.279158	0.27502	0.29006
	-0.122	0.20905	0.281147	0.276134	0.291572
	-0.121	0.209925	0.281545	0.277009	0.292049
	-0.12	0.208254	0.279556	0.273587	0.289503
	-0.119	0.209687	0.280511	0.275099	0.291572
	-0.118	0.210164	0.281068	0.276213	0.292049
	-0.117	0.209368	0.279476	0.274065	0.290856
	-0.116	0.21096	0.281386	0.276134	0.293004
	-0.115	0.211915	0.281863	0.277089	0.29372
	-0.114	0.209846	0.278999	0.274065	0.291015
	-0.113	0.211517	0.281466	0.276452	0.293402
	-0.112	0.210721	0.280033	0.275179	0.292368
	-0.111	0.211596	0.279954	0.274542	0.292527
	-0.11	0.212154	0.281306	0.275577	0.293402
	-0.109	0.213108	0.281943	0.276373	0.294118
	-0.108	0.213586	0.281545	0.275656	0.29388
	-0.107	0.213427	0.280351	0.275418	0.292766
	-0.106	0.210005	0.281227	0.275895	0.293163
	-0.105	0.212313	0.2825	0.277009	0.294755
	-0.104	0.212392	0.28059	0.275577	0.292925
	-0.103	0.215416	0.284569	0.279874	0.296347
	-0.102	0.21661	0.283694	0.278839	0.296585
	-0.101	0.213825	0.280272	0.274781	0.292845
	-0.1	0.215496	0.282341	0.277168	0.294835
	-0.099	0.215177	0.281386	0.276452	0.294357
	-0.098	0.215177	0.28059	0.275656	0.293641
	-0.097	0.216451	0.28258	0.277248	0.295789
	-0.096	0.216928	0.282261	0.277168	0.29563
	-0.095	0.21653	0.281147	0.275179	0.294835
	-0.094	0.216769	0.281863	0.276054	0.295869
	-0.093	0.216371	0.281147	0.275258	0.295949
	-0.092	0.217167	0.282341	0.275895	0.296506
	-0.091	0.21653	0.281545	0.274861	0.295949
	-0.09	0.218758	0.283535	0.277327	0.297858
	-0.089	0.219316	0.283694	0.277805	0.298097
	-0.088	0.217565	0.28059	0.275497	0.295392
	-0.087	0.219156	0.28242	0.277566	0.297222
	-0.086	0.219793	0.283455	0.278999	0.298177
	-0.085	0.219156	0.281545	0.277327	0.296665
	-0.084	0.220589	0.284012	0.280033	0.298734
	-0.083	0.221385	0.284251	0.279794	0.299291
	-0.082	0.220111	0.282023	0.277327	0.297142
	-0.081	0.221464	0.284012	0.279556	0.299211
	-0.08	0.221146	0.283296	0.278521	0.298575
	-0.079	0.221544	0.283137	0.278839	0.298813
	-0.078	0.222101	0.284251	0.279715	0.299848
	-0.077	0.223294	0.285285	0.280113	0.300962
	-0.076	0.223215	0.284092	0.278282	0.300564
	-0.075	0.222101	0.282898	0.277248	0.299132
	-0.074	0.22027	0.283455	0.278044	0.300007
	-0.073	0.222658	0.284967	0.280192	0.301758
	-0.072	0.22226	0.282818	0.278203	0.299609
	-0.071	0.224249	0.284569	0.280511	0.301678
	-0.07	0.225125	0.285047	0.280908	0.302554
	-0.069	0.223692	0.2825	0.278203	0.300325
	-0.068	0.225284	0.284569	0.28059	0.302315
	-0.067	0.225125	0.283932	0.279954	0.302076
	-0.066	0.224727	0.283455	0.279078	0.301837
	-0.065	0.225841	0.285206	0.281227	0.303429
	-0.064	0.226955	0.285683	0.282341	0.304623
	-0.063	0.226318	0.283535	0.279317	0.302713
	-0.062	0.224806	0.284728	0.281147	0.304066
	-0.061	0.224966	0.28433	0.280351	0.303349
	-0.06	0.227353	0.285047	0.280908	0.304543
	-0.059	0.226796	0.284251	0.280272	0.303827
	-0.058	0.228546	0.285763	0.281784	0.305577
	-0.057	0.229422	0.286081	0.281863	0.306294
	-0.056	0.227671	0.283535	0.279556	0.303906
	-0.055	0.229342	0.284967	0.281147	0.305737
	-0.054	0.229979	0.285842	0.282102	0.306692
	-0.053	0.229501	0.284092	0.280431	0.305816
	-0.052	0.230695	0.285763	0.282341	0.307169
	-0.051	0.231411	0.286479	0.283375	0.308044
	-0.05	0.230377	0.284251	0.280431	0.306135
	-0.049	0.231491	0.28632	0.283296	0.308442
	-0.048	0.231093	0.285126	0.281863	0.307169
	-0.047	0.231491	0.284649	0.282023	0.307806
	-0.046	0.231809	0.28624	0.283375	0.30892
	-0.045	0.232764	0.286479	0.282659	0.309556
	-0.044	0.233321	0.286479	0.282898	0.309795
	-0.043	0.231889	0.285365	0.282023	0.309238
	-0.042	0.233082	0.285922	0.282182	0.309716
	-0.041	0.233719	0.287275	0.283853	0.311864
	-0.04	0.232923	0.285285	0.281704	0.310193
	-0.039	0.234674	0.287752	0.284649	0.31266
	-0.038	0.235708	0.287832	0.284728	0.313217
	-0.037	0.233639	0.285047	0.281784	0.311068
	-0.036	0.23547	0.286877	0.283932	0.313137
	-0.035	0.235072	0.286558	0.283694	0.312978
	-0.034	0.23547	0.285842	0.283137	0.312739
	-0.033	0.236663	0.287275	0.285047	0.314251
	-0.032	0.23738	0.287593	0.285206	0.315047
	-0.031	0.236982	0.28632	0.283773	0.314013
	-0.03	0.237061	0.287434	0.285047	0.315286
	-0.029	0.2373	0.286956	0.28441	0.315366
	-0.028	0.238494	0.287593	0.285206	0.316241
	-0.027	0.238016	0.286956	0.28441	0.316002
	-0.026	0.239767	0.288866	0.286558	0.317992
	-0.025	0.240006	0.288707	0.28624	0.318469
	-0.024	0.238096	0.285763	0.283455	0.316002
	-0.023	0.239687	0.287275	0.285285	0.317912
	-0.022	0.240165	0.28823	0.286479	0.319026
	-0.021	0.239528	0.286718	0.284569	0.317753
	-0.02	0.24112	0.288389	0.286638	0.320061
	-0.019	0.241597	0.288787	0.287593	0.320538
	-0.018	0.240483	0.286638	0.285365	0.319106
	-0.017	0.241916	0.288787	0.287513	0.321652
	-0.016	0.241677	0.287513	0.28632	0.320856
	-0.015	0.242075	0.287832	0.286081	0.321493
	-0.014	0.242791	0.288866	0.287434	0.322846
	-0.013	0.244064	0.289344	0.288707	0.324358
	-0.012	0.243905	0.288787	0.287593	0.323801
	-0.011	0.242791	0.287434	0.286558	0.323164
	-0.01	0.243985	0.287832	0.287116	0.32396
	-0.009	0.24478	0.289423	0.28815	0.32587
	-0.008	0.243905	0.287513	0.28624	0.324358
	-0.007	0.245735	0.289344	0.28815	0.326586
	-0.006	0.246133	0.28998	0.288468	0.32762
	-0.005	0.245099	0.287593	0.286479	0.325631
	-0.004	0.246451	0.289742	0.28815	0.328018
	-0.003	0.246451	0.289344	0.28815	0.328257
	-0.002	0.246531	0.289025	0.287354	0.32778
	-0.001	0.247088	0.290537	0.289185	0.329769
	0	0.252738	0.296904	0.296665	0.336931
	0.001	0.248202	0.289185	0.287673	0.329689
	0.002	0.247963	0.290139	0.289105	0.331201
	0.003	0.247804	0.289185	0.28815	0.330326
	0.004	0.249077	0.290378	0.289344	0.332236
	0.005	0.2486	0.289821	0.288468	0.331679
	0.006	0.249873	0.291015	0.289821	0.33335
	0.007	0.250669	0.291731	0.290458	0.334703
	0.008	0.249157	0.289264	0.28823	0.332713
	0.009	0.25051	0.290299	0.289742	0.334782
	0.01	0.251385	0.291811	0.290776	0.336135
	0.011	0.250749	0.289821	0.289503	0.335101
	0.012	0.252181	0.291811	0.291174	0.337886
	0.013	0.253136	0.292208	0.291651	0.33892
	0.014	0.251624	0.289264	0.289025	0.336931
	0.015	0.252977	0.29189	0.291174	0.339637
	0.016	0.252658	0.290299	0.289423	0.33892
	0.017	0.253295	0.290935	0.289423	0.339477
	0.018	0.253534	0.291811	0.290378	0.34083
	0.019	0.254648	0.292208	0.290697	0.342263
	0.02	0.254966	0.292129	0.290219	0.342422
	0.021	0.253932	0.291094	0.289344	0.342024
	0.022	0.255046	0.291492	0.28998	0.343058
	0.023	0.255842	0.293004	0.291572	0.34473
	0.024	0.255205	0.291254	0.289662	0.343854
	0.025	0.257115	0.29388	0.292368	0.34656
	0.026	0.257831	0.293959	0.292208	0.347833
	0.027	0.256239	0.291492	0.289582	0.345525
	0.028	0.257831	0.293323	0.291651	0.347913
	0.029	0.257513	0.292845	0.291572	0.348151
	0.03	0.257751	0.292208	0.290935	0.347754
	0.031	0.259184	0.294277	0.292766	0.350618
	0.032	0.259502	0.2938	0.292845	0.351175
	0.033	0.259184	0.292845	0.291492	0.350618
	0.034	0.259661	0.294198	0.292925	0.352369
	0.035	0.2599	0.293323	0.291333	0.35221
	0.036	0.261173	0.294277	0.292368	0.353801
	0.037	0.260377	0.293243	0.292129	0.353801
	0.038	0.262208	0.295392	0.29388	0.35587
	0.039	0.262765	0.295073	0.29388	0.356905
	0.04	0.261173	0.292845	0.290776	0.355154
	0.041	0.262526	0.294118	0.292686	0.357064
	0.042	0.263322	0.294914	0.293641	0.358576
	0.043	0.262606	0.293561	0.292049	0.357939
	0.044	0.260298	0.295392	0.294118	0.360327
	0.045	0.263322	0.295789	0.294675	0.36152
	0.046	0.263242	0.293641	0.292527	0.360247
	0.047	0.264913	0.295153	0.294755	0.362794
	0.048	0.264993	0.294675	0.293561	0.362635
	0.049	0.265868	0.294357	0.293323	0.36351
	0.05	0.266187	0.296108	0.29372	0.364783
	0.051	0.26746	0.296426	0.29388	0.366136
	0.052	0.267778	0.296187	0.294118	0.366375
	0.053	0.266823	0.295073	0.2938	0.366136
	0.054	0.267539	0.295869	0.294596	0.367489
	0.055	0.268733	0.297301	0.296665	0.369876
	0.056	0.267858	0.295949	0.294675	0.368682
	0.057	0.269608	0.297779	0.296665	0.370592
	0.058	0.270404	0.298097	0.297301	0.371945
	0.059	0.269211	0.296347	0.295312	0.370592
	0.06	0.270643	0.297938	0.29754	0.37298
	0.061	0.270802	0.298097	0.297142	0.3729
	0.062	0.270882	0.297142	0.296426	0.373616
	0.063	0.271916	0.299132	0.298575	0.375844
	0.064	0.273189	0.300007	0.299132	0.377277
	0.065	0.272712	0.298097	0.296585	0.376004
	0.066	0.272951	0.29945	0.298416	0.377913
	0.067	0.273428	0.298575	0.297699	0.377834
	0.068	0.274463	0.29953	0.298813	0.379346
	0.069	0.273906	0.298893	0.297699	0.379266
	0.07	0.275736	0.300644	0.298654	0.380937
	0.071	0.276532	0.301439	0.299211	0.38237
	0.072	0.27502	0.298734	0.296665	0.381017
	0.073	0.27685	0.300644	0.297858	0.382927
	0.074	0.277327	0.301599	0.298734	0.384598
	0.075	0.276532	0.300166	0.297461	0.383802
	0.076	0.277964	0.302156	0.299291	0.386428
	0.077	0.279397	0.303349	0.301042	0.387701
	0.078	0.278044	0.300564	0.298256	0.385951
	0.079	0.279794	0.302792	0.300803	0.388338
	0.08	0.279556	0.301439	0.29945	0.387861
	0.081	0.280431	0.301997	0.299927	0.388736
	0.082	0.280988	0.30319	0.300962	0.390009
	0.083	0.282023	0.303508	0.30128	0.391123
	0.084	0.282659	0.303827	0.302156	0.39168
	0.085	0.281625	0.302713	0.30128	0.391442
	0.086	0.28242	0.303508	0.30136	0.392397
	0.087	0.283773	0.305259	0.303031	0.394227
	0.088	0.283137	0.303747	0.30128	0.393511
	0.089	0.284887	0.305657	0.304145	0.395898
	0.09	0.286081	0.305896	0.304384	0.397092
	0.091	0.284649	0.303986	0.301678	0.395023
	0.092	0.28632	0.305896	0.303986	0.398047
	0.093	0.286479	0.305498	0.303349	0.398126
	0.094	0.286718	0.30502	0.303031	0.397649
	0.095	0.28823	0.307089	0.304941	0.400354
	0.096	0.288946	0.307408	0.305259	0.400752
	0.097	0.288946	0.306453	0.303508	0.399877
[truncated: 602 more rows]

## Sheet: N.moscoviensis
Sept. 19	2024 19:20:00
Cyclic Voltammetry
File: c:\users\user\desktop\fujimura\240919\jb 3.txt
Data Source: Experiment
Instrument Model: CHI830D
Header:
Note:
Init E (V) = 0.7
High E (V) = 0.7
Low E (V) = -0.6
Final E (V) = 0.7
Init P/N = N
Scan Rate (V/s) = 0.02
Segment = 2
Sample Interval (V) = 0.001
Quiet Time (sec) = 2
Sensitivity (A/V) = 1e-7
Segment 1:
Ep = -0.448V
ip = -3.804e-8A
Ah = -1.138e-7C
Segment 2:
Ep = 0.346V
ip = 6.223e-9A
Ah = 4.140e-8C
Potential/V	Current/A	Current density/ µAcm^－2
0.7	3.513e-08	0.279556
0.699	2.537e-08	0.201888
0.698	2.365e-08	0.188201
0.697	2.285e-08	0.181835
0.696	2.237e-08	0.178015
0.695	2.176e-08	0.173161
0.694	2.133e-08	0.169739
0.693	2.1e-08	0.167113
0.692	2.042e-08	0.162497
0.691	2.001e-08	0.159235
0.69	1.977e-08	0.157325
0.689	1.932e-08	0.153744
0.688	1.903e-08	0.151436
0.687	1.864e-08	0.148332
0.686	1.844e-08	0.146741
0.685	1.801e-08	0.143319
0.684	1.767e-08	0.140613
0.683	1.759e-08	0.139977
0.682	1.721e-08	0.136953
0.681	1.692e-08	0.134645
0.68	1.674e-08	0.133213
0.679	1.63e-08	0.129711
0.678	1.603e-08	0.127563
0.677	1.594e-08	0.126846
0.676	1.553e-08	0.123584
0.675	1.534e-08	0.122072
0.674	1.523e-08	0.121196
0.673	1.481e-08	0.117854
0.672	1.459e-08	0.116104
0.671	1.437e-08	0.114353
0.67	1.427e-08	0.113557
0.669	1.407e-08	0.111966
0.668	1.372e-08	0.10918
0.667	1.371e-08	0.109101
0.666	1.323e-08	0.105281
0.665	1.313e-08	0.104485
0.664	1.301e-08	0.10353
0.663	1.265e-08	0.100666
0.662	1.252e-08	0.099631
0.661	1.251e-08	0.0995514
0.66	1.213e-08	0.0965275
0.659	1.193e-08	0.0949359
0.658	1.19e-08	0.0946972
0.657	1.166e-08	0.0927873
0.656	1.158e-08	0.0921507
0.655	1.138e-08	0.0905592
0.654	1.125e-08	0.0895247
0.653	1.091e-08	0.086819
0.652	1.077e-08	0.0857049
0.651	1.078e-08	0.0857845
0.65	1.053e-08	0.0837951
0.649	1.035e-08	0.0823627
0.648	1.039e-08	0.082681
0.647	1.002e-08	0.0797366
0.646	9.911e-09	0.0788692
0.645	9.916e-09	0.078909
0.644	9.604e-09	0.0764262
0.643	9.541e-09	0.0759249
0.642	9.399e-09	0.0747949
0.641	9.212e-09	0.0733068
0.64	8.938e-09	0.0711263
0.639	8.888e-09	0.0707285
0.638	8.797e-09	0.0700043
0.637	8.649e-09	0.0688266
0.636	8.437e-09	0.0671395
0.635	8.505e-09	0.0676806
0.634	8.128e-09	0.0646806
0.633	8.052e-09	0.0640758
0.632	8.112e-09	0.0645532
0.631	7.852e-09	0.0624842
0.63	7.782e-09	0.0619272
0.629	7.734e-09	0.0615452
0.628	7.484e-09	0.0595558
0.627	7.237e-09	0.0575902
0.626	7.245e-09	0.0576539
0.625	7.047e-09	0.0560782
0.624	7.04e-09	0.0560225
0.623	6.842e-09	0.0544469
0.622	6.846e-09	0.0544787
0.621	6.56e-09	0.0522028
0.62	6.411e-09	0.0510171
0.619	6.473e-09	0.0515105
0.618	6.317e-09	0.0502691
0.617	6.156e-09	0.0489879
0.616	6.193e-09	0.0492823
0.615	5.792e-09	0.0460913
0.614	5.584e-09	0.0444361
0.613	5.741e-09	0.0456854
0.612	5.535e-09	0.0440461
0.611	5.497e-09	0.0437437
0.61	5.439e-09	0.0432822
0.609	5.259e-09	0.0418498
0.608	5.064e-09	0.040298
0.607	4.979e-09	0.0396216
0.606	4.95e-09	0.0393908
0.605	4.85e-09	0.0385951
0.604	4.644e-09	0.0369558
0.603	4.739e-09	0.0377118
0.602	4.376e-09	0.0348231
0.601	4.307e-09	0.034274
0.6	4.356e-09	0.0346639
0.599	4.078e-09	0.0324517
0.598	4.053e-09	0.0322527
0.597	4.01e-09	0.0319106
0.596	3.748e-09	0.0298256
0.595	3.637e-09	0.0289423
0.594	3.65e-09	0.0290458
0.593	3.525e-09	0.0280511
0.592	3.501e-09	0.0278601
0.591	3.375e-09	0.0268574
0.59	3.37e-09	0.0268176
0.589	3.037e-09	0.0241677
0.588	3.004e-09	0.0239051
0.587	3.016e-09	0.0240006
0.586	2.845e-09	0.0226398
0.585	2.728e-09	0.0217087
0.584	2.82e-09	0.0224408
0.583	2.539e-09	0.0202047
0.582	2.456e-09	0.0195442
0.581	2.476e-09	0.0197034
0.58	2.271e-09	0.018072
0.579	2.252e-09	0.0179208
0.578	2.221e-09	0.0176742
0.577	2.024e-09	0.0161065
0.576	1.823e-09	0.014507
0.575	1.787e-09	0.0142205
0.574	1.736e-09	0.0138146
0.573	1.679e-09	0.0133611
0.572	1.451e-09	0.0115467
0.571	1.553e-09	0.0123584
0.57	1.311e-09	0.0104326
0.569	1.2e-09	0.0095493
0.568	1.269e-09	0.0100984
0.567	1.075e-09	0.00855458
0.566	1.059e-09	0.00842725
0.565	1.07e-09	0.00851479
0.564	8.118e-10	0.0064601
0.563	7.123e-10	0.0056683
0.562	6.428e-10	0.00511524
0.561	5.533e-10	0.00440302
0.56	4.941e-10	0.00393192
0.559	3.845e-10	0.00305975
0.558	3.943e-10	0.00313774
0.557	1.538e-10	0.0012239
0.556	3.399e-11	0.000270484
0.555	1.113e-10	0.000885697
0.554	-4.429e-11	-0.000352449
0.553	-1.858e-10	-0.00147855
0.552	-1.111e-10	-0.000884106
0.551	-4.33e-10	-0.0034457
0.55	-5.354e-10	-0.00426058
0.549	-4.893e-10	-0.00389373
0.548	-6.286e-10	-0.00500224
0.547	-6.704e-10	-0.00533487
0.546	-7.042e-10	-0.00560385
0.545	-8.734e-10	-0.0069503
0.544	-9.515e-10	-0.0075718
0.543	-1.056e-09	-0.00840338
0.542	-1.064e-09	-0.00846704
0.541	-1.151e-09	-0.00915937
0.54	-1.343e-09	-0.0106873
0.539	-1.189e-09	-0.00946176
0.538	-1.514e-09	-0.012048
0.537	-1.579e-09	-0.0125653
0.536	-1.526e-09	-0.0121435
0.535	-1.733e-09	-0.0137908
0.534	-1.743e-09	-0.0138704
0.533	-1.726e-09	-0.0137351
0.532	-1.987e-09	-0.015812
0.531	-2.079e-09	-0.0165442
0.53	-2.092e-09	-0.0166476
0.529	-2.238e-09	-0.0178094
0.528	-2.236e-09	-0.0177935
0.527	-2.384e-09	-0.0189713
0.526	-2.368e-09	-0.0188439
0.525	-2.648e-09	-0.0210721
0.524	-2.689e-09	-0.0213984
0.523	-2.621e-09	-0.0208573
0.522	-2.753e-09	-0.0219077
0.521	-2.9e-09	-0.0230775
0.52	-2.831e-09	-0.0225284
0.519	-3.145e-09	-0.0250271
0.518	-3.213e-09	-0.0255682
0.517	-3.175e-09	-0.0252658
0.516	-3.384e-09	-0.026929
0.515	-3.329e-09	-0.0264913
0.514	-3.415e-09	-0.0271757
0.513	-3.525e-09	-0.0280511
0.512	-3.948e-09	-0.0314172
0.511	-3.749e-09	-0.0298336
0.51	-3.735e-09	-0.0297222
0.509	-3.827e-09	-0.0304543
0.508	-3.979e-09	-0.0316639
0.507	-3.919e-09	-0.0311864
0.506	-4.178e-09	-0.0332475
0.505	-4.263e-09	-0.0339239
0.504	-4.217e-09	-0.0335578
0.503	-4.381e-09	-0.0348629
0.502	-4.43e-09	-0.0352528
0.501	-4.397e-09	-0.0349902
0.5	-4.675e-09	-0.0372025
0.499	-4.796e-09	-0.0381654
0.498	-4.744e-09	-0.0377516
0.497	-4.853e-09	-0.0386189
0.496	-4.887e-09	-0.0388895
0.495	-5.022e-09	-0.0399638
0.494	-5.047e-09	-0.0401627
0.493	-5.248e-09	-0.0417623
0.492	-5.337e-09	-0.0424705
0.491	-5.207e-09	-0.041436
0.49	-5.394e-09	-0.0429241
0.489	-5.554e-09	-0.0441973
0.488	-5.452e-09	-0.0433856
0.487	-5.75e-09	-0.045757
0.486	-5.834e-09	-0.0464255
0.485	-5.772e-09	-0.0459321
0.484	-5.944e-09	-0.0473008
0.483	-5.932e-09	-0.0472054
0.482	-5.987e-09	-0.047643
0.481	-6.105e-09	-0.048582
0.48	-6.277e-09	-0.0499508
0.479	-6.327e-09	-0.0503487
0.478	-6.351e-09	-0.0505397
0.477	-6.437e-09	-0.051224
0.476	-6.588e-09	-0.0524256
0.475	-6.47e-09	-0.0514866
0.474	-6.819e-09	-0.0542639
0.473	-6.872e-09	-0.0546856
0.472	-6.82e-09	-0.0542718
0.471	-6.973e-09	-0.0554894
0.47	-7.009e-09	-0.0557758
0.469	-6.994e-09	-0.0556565
0.468	-7.229e-09	-0.0575266
0.467	-7.27e-09	-0.0578528
0.466	-7.252e-09	-0.0577096
0.465	-7.401e-09	-0.0588953
0.464	-7.385e-09	-0.058768
0.463	-7.56e-09	-0.0601606
0.462	-7.541e-09	-0.0600094
0.461	-7.78e-09	-0.0619113
0.46	-7.854e-09	-0.0625001
0.459	-7.742e-09	-0.0616089
0.458	-7.884e-09	-0.0627389
0.457	-8.037e-09	-0.0639564
0.456	-7.968e-09	-0.0634073
0.455	-8.211e-09	-0.0653411
0.454	-8.32e-09	-0.0662085
0.453	-8.247e-09	-0.0656275
0.452	-8.49e-09	-0.0675613
0.451	-8.442e-09	-0.0671793
0.45	-8.497e-09	-0.067617
0.449	-8.648e-09	-0.0688186
0.448	-8.837e-09	-0.0703226
0.447	-8.835e-09	-0.0703067
0.446	-8.826e-09	-0.0702351
0.445	-8.906e-09	-0.0708717
0.444	-9.083e-09	-0.0722802
0.443	-8.936e-09	-0.0711104
0.442	-9.236e-09	-0.0734978
0.441	-9.292e-09	-0.0739434
0.44	-9.203e-09	-0.0732351
0.439	-9.405e-09	-0.0748426
0.438	-9.435e-09	-0.0750813
0.437	-9.451e-09	-0.0752087
0.436	-9.663e-09	-0.0768957
0.435	-9.862e-09	-0.0784793
0.434	-9.737e-09	-0.0774846
0.433	-9.833e-09	-0.0782485
0.432	-9.887e-09	-0.0786782
0.431	-1e-08	-0.0795775
0.43	-9.967e-09	-0.0793149
0.429	-1.02e-08	-0.081169
0.428	-1.03e-08	-0.0819648
0.427	-1.017e-08	-0.0809303
0.426	-1.035e-08	-0.0823627
0.425	-1.046e-08	-0.083238
0.424	-1.039e-08	-0.082681
0.423	-1.065e-08	-0.08475
0.422	-1.075e-08	-0.0855458
0.421	-1.068e-08	-0.0849887
0.42	-1.085e-08	-0.0863416
0.419	-1.085e-08	-0.0863416
0.418	-1.086e-08	-0.0864211
0.417	-1.102e-08	-0.0876944
0.416	-1.116e-08	-0.0888085
0.415	-1.12e-08	-0.0891268
0.414	-1.121e-08	-0.0892063
0.413	-1.126e-08	-0.0896042
0.412	-1.148e-08	-0.0913549
0.411	-1.132e-08	-0.0900817
0.41	-1.184e-08	-0.0942197
0.409	-1.18e-08	-0.0939014
0.408	-1.165e-08	-0.0927078
0.407	-1.181e-08	-0.093981
0.406	-1.185e-08	-0.0942993
0.405	-1.182e-08	-0.0940606
0.404	-1.204e-08	-0.0958113
0.403	-1.214e-08	-0.0966071
0.402	-1.211e-08	-0.0963683
0.401	-1.221e-08	-0.0971641
0.4	-1.225e-08	-0.0974824
0.399	-1.234e-08	-0.0981986
0.398	-1.233e-08	-0.098119
0.397	-1.26e-08	-0.100268
0.396	-1.263e-08	-0.100506
0.395	-1.256e-08	-0.0999493
0.394	-1.271e-08	-0.101143
0.393	-1.281e-08	-0.101939
0.392	-1.269e-08	-0.100984
0.391	-1.298e-08	-0.103292
0.39	-1.302e-08	-0.10361
0.389	-1.297e-08	-0.103212
0.388	-1.316e-08	-0.104724
0.387	-1.312e-08	-0.104406
0.386	-1.316e-08	-0.104724
0.385	-1.328e-08	-0.105679
0.384	-1.354e-08	-0.107748
0.383	-1.348e-08	-0.10727
0.382	-1.348e-08	-0.10727
0.381	-1.36e-08	-0.108225
0.38	-1.376e-08	-0.109499
0.379	-1.363e-08	-0.108464
0.378	-1.39e-08	-0.110613
0.377	-1.398e-08	-0.111249
0.376	-1.386e-08	-0.110294
0.375	-1.407e-08	-0.111966
0.374	-1.408e-08	-0.112045
0.373	-1.404e-08	-0.111727
0.372	-1.431e-08	-0.113875
0.371	-1.44e-08	-0.114592
0.37	-1.435e-08	-0.114194
0.369	-1.445e-08	-0.114989
0.368	-1.448e-08	-0.115228
0.367	-1.456e-08	-0.115865
0.366	-1.454e-08	-0.115706
0.365	-1.475e-08	-0.117377
0.364	-1.486e-08	-0.118252
0.363	-1.476e-08	-0.117456
0.362	-1.489e-08	-0.118491
0.361	-1.505e-08	-0.119764
0.36	-1.495e-08	-0.118968
0.359	-1.524e-08	-0.121276
0.358	-1.527e-08	-0.121515
0.357	-1.524e-08	-0.121276
0.356	-1.538e-08	-0.12239
0.355	-1.54e-08	-0.122549
0.354	-1.543e-08	-0.122788
0.353	-1.557e-08	-0.123902
0.352	-1.573e-08	-0.125175
0.351	-1.573e-08	-0.125175
0.35	-1.574e-08	-0.125255
0.349	-1.581e-08	-0.125812
0.348	-1.598e-08	-0.127165
0.347	-1.586e-08	-0.12621
0.346	-1.617e-08	-0.128677
0.345	-1.623e-08	-0.129154
0.344	-1.619e-08	-0.128836
0.343	-1.634e-08	-0.13003
0.342	-1.639e-08	-0.130427
0.341	-1.633e-08	-0.12995
0.34	-1.655e-08	-0.131701
0.339	-1.666e-08	-0.132576
0.338	-1.664e-08	-0.132417
0.337	-1.674e-08	-0.133213
0.336	-1.673e-08	-0.133133
0.335	-1.687e-08	-0.134247
0.334	-1.686e-08	-0.134168
0.333	-1.712e-08	-0.136237
0.332	-1.718e-08	-0.136714
0.331	-1.709e-08	-0.135998
0.33	-1.723e-08	-0.137112
0.329	-1.735e-08	-0.138067
0.328	-1.723e-08	-0.137112
0.327	-1.752e-08	-0.13942
0.326	-1.756e-08	-0.139738
0.325	-1.749e-08	-0.139181
0.324	-1.768e-08	-0.140693
0.323	-1.768e-08	-0.140693
0.322	-1.773e-08	-0.141091
0.321	-1.786e-08	-0.142125
0.32	-1.804e-08	-0.143558
0.319	-1.804e-08	-0.143558
0.318	-1.802e-08	-0.143399
0.317	-1.815e-08	-0.144433
0.316	-1.83e-08	-0.145627
0.315	-1.815e-08	-0.144433
0.314	-1.84e-08	-0.146423
0.313	-1.849e-08	-0.147139
0.312	-1.841e-08	-0.146502
0.311	-1.86e-08	-0.148014
0.31	-1.865e-08	-0.148412
0.309	-1.859e-08	-0.147935
0.308	-1.885e-08	-0.150004
0.307	-1.919e-08	-0.152709
0.306	-1.893e-08	-0.15064
0.305	-1.9e-08	-0.151197
0.304	-1.907e-08	-0.151754
0.303	-1.915e-08	-0.152391
0.302	-1.918e-08	-0.15263
0.301	-1.942e-08	-0.154539
0.3	-1.949e-08	-0.155096
0.299	-1.939e-08	-0.154301
0.298	-1.954e-08	-0.155494
0.297	-1.964e-08	-0.15629
0.296	-1.955e-08	-0.155574
0.295	-1.981e-08	-0.157643
0.294	-1.995e-08	-0.158757
0.293	-1.985e-08	-0.157961
0.292	-2.002e-08	-0.159314
0.291	-2.002e-08	-0.159314
0.29	-2.007e-08	-0.159712
0.289	-2.02e-08	-0.160746
0.288	-2.032e-08	-0.161701
0.287	-2.036e-08	-0.16202
0.286	-2.036e-08	-0.16202
0.285	-2.047e-08	-0.162895
0.284	-2.063e-08	-0.164168
0.283	-2.048e-08	-0.162975
0.282	-2.085e-08	-0.165919
0.281	-2.087e-08	-0.166078
0.28	-2.076e-08	-0.165203
0.279	-2.098e-08	-0.166954
0.278	-2.101e-08	-0.167192
0.277	-2.098e-08	-0.166954
0.276	-2.119e-08	-0.168625
0.275	-2.131e-08	-0.16958
0.274	-2.124e-08	-0.169023
0.273	-2.135e-08	-0.169898
0.272	-2.142e-08	-0.170455
0.271	-2.15e-08	-0.171092
0.27	-2.148e-08	-0.170932
0.269	-2.18e-08	-0.173479
0.268	-2.18e-08	-0.173479
0.267	-2.171e-08	-0.172763
0.266	-2.188e-08	-0.174116
0.265	-2.198e-08	-0.174911
0.264	-2.187e-08	-0.174036
0.263	-2.214e-08	-0.176185
0.262	-2.223e-08	-0.176901
0.261	-2.217e-08	-0.176423
0.26	-2.236e-08	-0.177935
0.259	-2.231e-08	-0.177537
0.258	-2.238e-08	-0.178094
0.257	-2.254e-08	-0.179368
0.256	-2.268e-08	-0.180482
0.255	-2.273e-08	-0.18088
0.254	-2.273e-08	-0.18088
0.253	-2.281e-08	-0.181516
0.252	-2.297e-08	-0.182789
0.251	-2.285e-08	-0.181835
0.25	-2.313e-08	-0.184063
0.249	-2.322e-08	-0.184779
0.248	-2.311e-08	-0.183904
0.247	-2.332e-08	-0.185575
0.246	-2.333e-08	-0.185654
0.245	-2.329e-08	-0.185336
0.244	-2.354e-08	-0.187325
0.243	-2.369e-08	-0.188519
0.242	-2.361e-08	-0.187882
0.241	-2.373e-08	-0.188837
0.24	-2.375e-08	-0.188996
0.239	-2.386e-08	-0.189872
0.238	-2.386e-08	-0.189872
0.237	-2.409e-08	-0.191702
0.236	-2.416e-08	-0.192259
0.235	-2.405e-08	-0.191384
0.234	-2.42e-08	-0.192577
0.233	-2.432e-08	-0.193532
0.232	-2.423e-08	-0.192816
0.231	-2.456e-08	-0.195442
0.23	-2.464e-08	-0.196079
0.229	-2.455e-08	-0.195363
0.228	-2.475e-08	-0.196954
0.227	-2.474e-08	-0.196875
0.226	-2.479e-08	-0.197273
0.225	-2.491e-08	-0.198227
0.224	-2.508e-08	-0.19958
0.223	-2.509e-08	-0.19966
0.222	-2.508e-08	-0.19958
0.221	-2.517e-08	-0.200296
0.22	-2.534e-08	-0.201649
0.219	-2.517e-08	-0.200296
0.218	-2.553e-08	-0.203161
0.217	-2.561e-08	-0.203798
0.216	-2.549e-08	-0.202843
0.215	-2.566e-08	-0.204196
0.214	-2.57e-08	-0.204514
0.213	-2.567e-08	-0.204275
0.212	-2.59e-08	-0.206106
0.211	-2.599e-08	-0.206822
0.21	-2.597e-08	-0.206663
0.209	-2.609e-08	-0.207618
0.208	-2.61e-08	-0.207697
0.207	-2.625e-08	-0.208891
0.206	-2.622e-08	-0.208652
0.205	-2.672e-08	-0.212631
0.204	-2.662e-08	-0.211835
0.203	-2.648e-08	-0.210721
0.202	-2.664e-08	-0.211994
0.201	-2.674e-08	-0.21279
0.2	-2.665e-08	-0.212074
0.199	-2.692e-08	-0.214223
0.198	-2.697e-08	-0.21462
0.197	-2.691e-08	-0.214143
0.196	-2.712e-08	-0.215814
0.195	-2.707e-08	-0.215416
0.194	-2.715e-08	-0.216053
0.193	-2.727e-08	-0.217008
0.192	-2.746e-08	-0.21852
0.191	-2.746e-08	-0.21852
0.19	-2.747e-08	-0.218599
0.189	-2.754e-08	-0.219156
0.188	-2.771e-08	-0.220509
0.187	-2.759e-08	-0.219554
0.186	-2.788e-08	-0.221862
0.185	-2.796e-08	-0.222499
0.184	-2.785e-08	-0.221623
0.183	-2.806e-08	-0.223294
0.182	-2.807e-08	-0.223374
0.181	-2.802e-08	-0.222976
0.18	-2.829e-08	-0.225125
0.179	-2.842e-08	-0.226159
0.178	-2.838e-08	-0.225841
0.177	-2.846e-08	-0.226477
0.176	-2.85e-08	-0.226796
0.175	-2.861e-08	-0.227671
0.174	-2.859e-08	-0.227512
0.173	-2.881e-08	-0.229263
0.172	-2.889e-08	-0.229899
0.171	-2.877e-08	-0.228944
0.17	-2.895e-08	-0.230377
0.169	-2.906e-08	-0.231252
0.168	-2.896e-08	-0.230456
0.167	-2.927e-08	-0.232923
0.166	-2.934e-08	-0.23348
0.165	-2.926e-08	-0.232844
0.164	-2.945e-08	-0.234356
0.163	-2.942e-08	-0.234117
0.162	-2.948e-08	-0.234594
0.161	-2.963e-08	-0.235788
0.16	-2.976e-08	-0.236823
0.159	-2.98e-08	-0.237141
0.158	-2.979e-08	-0.237061
0.157	-2.989e-08	-0.237857
0.156	-3.004e-08	-0.239051
0.155	-2.99e-08	-0.237937
0.154	-3.021e-08	-0.240404
0.153	-3.027e-08	-0.240881
0.152	-3.01e-08	-0.239528
0.151	-3.038e-08	-0.241756
0.15	-3.041e-08	-0.241995
0.149	-3.038e-08	-0.241756
0.148	-3.064e-08	-0.243825
0.147	-3.074e-08	-0.244621
0.146	-3.07e-08	-0.244303
0.145	-3.082e-08	-0.245258
0.144	-3.078e-08	-0.244939
0.143	-3.096e-08	-0.246372
0.142	-3.106e-08	-0.247168
0.141	-3.117e-08	-0.248043
0.14	-3.126e-08	-0.248759
0.139	-3.115e-08	-0.247884
0.138	-3.13e-08	-0.249077
0.137	-3.149e-08	-0.250589
0.136	-3.132e-08	-0.249237
0.135	-3.16e-08	-0.251465
0.134	-3.166e-08	-0.251942
0.133	-3.161e-08	-0.251544
0.132	-3.183e-08	-0.253295
0.131	-3.175e-08	-0.252658
0.13	-3.183e-08	-0.253295
0.129	-3.198e-08	-0.254489
0.128	-3.218e-08	-0.25608
0.127	-3.217e-08	-0.256001
0.126	-3.217e-08	-0.256001
0.125	-3.227e-08	-0.256797
0.124	-3.241e-08	-0.257911
0.123	-3.23e-08	-0.257035
0.122	-3.26e-08	-0.259423
0.121	-3.269e-08	-0.260139
0.12	-3.257e-08	-0.259184
0.119	-3.278e-08	-0.260855
0.118	-3.28e-08	-0.261014
0.117	-3.275e-08	-0.260616
0.116	-3.3e-08	-0.262606
0.115	-3.315e-08	-0.263799
0.114	-3.307e-08	-0.263163
0.113	-3.321e-08	-0.264277
0.112	-3.322e-08	-0.264356
0.111	-3.334e-08	-0.265311
0.11	-3.331e-08	-0.265073
0.109	-3.353e-08	-0.266823
0.108	-3.364e-08	-0.267699
0.107	-3.351e-08	-0.266664
0.106	-3.369e-08	-0.268097
0.105	-3.381e-08	-0.269051
0.104	-3.371e-08	-0.268256
0.103	-3.411e-08	-0.271439
0.102	-3.43e-08	-0.272951
0.101	-3.406e-08	-0.271041
0.1	-3.423e-08	-0.272394
0.099	-3.423e-08	-0.272394
0.098	-3.425e-08	-0.272553
0.097	-3.44e-08	-0.273747
0.096	-3.457e-08	-0.275099
0.095	-3.462e-08	-0.275497
0.094	-3.459e-08	-0.275258
0.093	-3.469e-08	-0.276054
0.092	-3.486e-08	-0.277407
0.091	-3.472e-08	-0.276293
0.09	-3.508e-08	-0.279158
0.089	-3.511e-08	-0.279397
0.088	-3.503e-08	-0.27876
0.087	-3.523e-08	-0.280351
0.086	-3.526e-08	-0.28059
0.085	-3.522e-08	-0.280272
0.084	-3.547e-08	-0.282261
0.083	-3.556e-08	-0.282977
0.082	-3.553e-08	-0.282739
0.081	-3.565e-08	-0.283694
0.08	-3.565e-08	-0.283694
0.079	-3.581e-08	-0.284967
0.078	-3.577e-08	-0.284649
0.077	-3.608e-08	-0.287116
0.076	-3.614e-08	-0.287593
0.075	-3.6e-08	-0.286479
0.074	-3.619e-08	-0.287991
0.073	-3.627e-08	-0.288627
0.072	-3.62e-08	-0.28807
0.071	-3.648e-08	-0.290299
0.07	-3.655e-08	-0.290856
0.069	-3.645e-08	-0.29006
0.068	-3.666e-08	-0.291731
0.067	-3.66e-08	-0.291254
0.066	-3.67e-08	-0.292049
0.065	-3.682e-08	-0.293004
0.064	-3.702e-08	-0.294596
0.063	-3.702e-08	-0.294596
0.062	-3.701e-08	-0.294516
0.061	-3.709e-08	-0.295153
0.06	-3.726e-08	-0.296506
0.059	-3.713e-08	-0.295471
0.058	-3.741e-08	-0.297699
0.057	-3.75e-08	-0.298416
0.056	-3.741e-08	-0.297699
0.055	-3.759e-08	-0.299132
0.054	-3.762e-08	-0.29937
0.053	-3.761e-08	-0.299291
0.052	-3.785e-08	-0.301201
0.051	-3.8e-08	-0.302394
0.05	-3.794e-08	-0.301917
0.049	-3.808e-08	-0.303031
0.048	-3.811e-08	-0.30327
0.047	-3.823e-08	-0.304225
0.046	-3.822e-08	-0.304145
0.045	-3.843e-08	-0.305816
0.044	-3.856e-08	-0.306851
0.043	-3.843e-08	-0.305816
0.042	-3.861e-08	-0.307249
0.041	-3.871e-08	-0.308044
0.04	-3.86e-08	-0.307169
0.039	-3.893e-08	-0.309795
0.038	-3.905e-08	-0.31075
0.037	-3.895e-08	-0.309954
0.036	-3.913e-08	-0.311387
0.035	-3.914e-08	-0.311466
0.034	-3.918e-08	-0.311785
0.033	-3.934e-08	-0.313058
0.032	-3.945e-08	-0.313933
0.031	-3.952e-08	-0.31449
0.03	-3.949e-08	-0.314251
0.029	-3.959e-08	-0.315047
0.028	-3.98e-08	-0.316718
0.027	-3.964e-08	-0.315445
0.026	-4.004e-08	-0.318628
0.025	-4.008e-08	-0.318947
0.024	-3.996e-08	-0.317992
0.023	-4.018e-08	-0.319742
0.022	-4.023e-08	-0.32014
0.021	-4.018e-08	-0.319742
0.02	-4.043e-08	-0.321732
0.019	-4.053e-08	-0.322527
0.018	-4.047e-08	-0.32205
0.017	-4.062e-08	-0.323244
0.016	-4.063e-08	-0.323323
0.015	-4.078e-08	-0.324517
0.014	-4.076e-08	-0.324358
0.013	-4.104e-08	-0.326586
0.012	-4.111e-08	-0.327143
0.011	-4.1e-08	-0.326268
0.01	-4.117e-08	-0.32762
0.009	-4.131e-08	-0.328735
0.008	-4.119e-08	-0.32778
0.007	-4.151e-08	-0.330326
0.006	-4.156e-08	-0.330724
0.005	-4.149e-08	-0.330167
0.004	-4.171e-08	-0.331918
0.003	-4.169e-08	-0.331758
0.002	-4.175e-08	-0.332236
0.001	-4.191e-08	-0.333509
0	-4.269e-08	-0.339716
-0.001	-4.222e-08	-0.335976
-0.002	-4.215e-08	-0.335419
-0.003	-4.226e-08	-0.336294
-0.004	-4.242e-08	-0.337568
-0.005	-4.229e-08	-0.336533
-0.006	-4.26e-08	-0.339
-0.007	-4.268e-08	-0.339637
-0.008	-4.257e-08	-0.338761
-0.009	-4.282e-08	-0.340751
-0.01	-4.284e-08	-0.34091
-0.011	-4.283e-08	-0.34083
-0.012	-4.307e-08	-0.34274
-0.013	-4.322e-08	-0.343934
-0.014	-4.32e-08	-0.343775
-0.015	-4.33e-08	-0.34457
-0.016	-4.334e-08	-0.344889
-0.017	-4.348e-08	-0.346003
-0.018	-4.347e-08	-0.345923
-0.019	-4.373e-08	-0.347992
-0.02	-4.383e-08	-0.348788
-0.021	-4.371e-08	-0.347833
-0.022	-4.388e-08	-0.349186
-0.023	-4.403e-08	-0.35038
-0.024	-4.392e-08	-0.349504
-0.025	-4.428e-08	-0.352369
-0.026	-4.44e-08	-0.353324
-0.027	-4.428e-08	-0.352369
-0.028	-4.448e-08	-0.353961
-0.029	-4.448e-08	-0.353961
-0.03	-4.452e-08	-0.354279
-0.031	-4.466e-08	-0.355393
-0.032	-4.487e-08	-0.357064
-0.033	-4.49e-08	-0.357303
-0.034	-4.491e-08	-0.357382
-0.035	-4.501e-08	-0.358178
-0.036	-4.519e-08	-0.359611
-0.037	-4.503e-08	-0.358337
-0.038	-4.541e-08	-0.361361
-0.039	-4.55e-08	-0.362077
-0.04	-4.538e-08	-0.361123
-0.041	-4.563e-08	-0.363112
-0.042	-4.563e-08	-0.363112
-0.043	-4.562e-08	-0.363032
-0.044	-4.595e-08	-0.365658
-0.045	-4.614e-08	-0.36717
-0.046	-4.607e-08	-0.366613
-0.047	-4.617e-08	-0.367409
-0.048	-4.612e-08	-0.367011
-0.049	-4.631e-08	-0.368523
-0.05	-4.627e-08	-0.368205
-0.051	-4.655e-08	-0.370433
-0.052	-4.666e-08	-0.371308
-0.053	-4.656e-08	-0.370513
-0.054	-4.677e-08	-0.372184
-0.055	-4.687e-08	-0.37298
-0.056	-4.681e-08	-0.372502
-0.057	-4.71e-08	-0.37481
-0.058	-4.72e-08	-0.375606
-0.059	-4.712e-08	-0.374969
-0.06	-4.733e-08	-0.37664
-0.061	-4.734e-08	-0.37672
-0.062	-4.739e-08	-0.377118
-0.063	-4.754e-08	-0.378311
-0.064	-4.782e-08	-0.380539
-0.065	-4.781e-08	-0.38046
-0.066	-4.782e-08	-0.380539
-0.067	-4.792e-08	-0.381335
-0.068	-4.81e-08	-0.382768
-0.069	-4.795e-08	-0.381574
-0.07	-4.828e-08	-0.3842
-0.071	-4.839e-08	-0.385075
-0.072	-4.827e-08	-0.38412
-0.073	-4.851e-08	-0.38603
-0.074	-4.857e-08	-0.386508
-0.075	-4.853e-08	-0.386189
-0.076	-4.883e-08	-0.388577
-0.077	-4.901e-08	-0.390009
-0.078	-4.892e-08	-0.389293
-0.079	-4.907e-08	-0.390487
-0.08	-4.911e-08	-0.390805
-0.081	-4.925e-08	-0.391919
-0.082	-4.924e-08	-0.391839
-0.083	-4.949e-08	-0.393829
-0.084	-4.96e-08	-0.394704
-0.085	-4.949e-08	-0.393829
-0.086	-4.969e-08	-0.39542
-0.087	-4.982e-08	-0.396455
-0.088	-4.972e-08	-0.395659
-0.089	-5.008e-08	-0.398524
-0.09	-5.02e-08	-0.399479
-0.091	-5.01e-08	-0.398683
-0.092	-5.035e-08	-0.400673
-0.093	-5.033e-08	-0.400513
-0.094	-5.039e-08	-0.400991
-0.095	-5.057e-08	-0.402423
-0.096	-5.072e-08	-0.403617
-0.097	-5.079e-08	-0.404174
-0.098	-5.078e-08	-0.404094
-0.099	-5.087e-08	-0.404811
-0.1	-5.107e-08	-0.406402
-0.101	-5.095e-08	-0.405447
-0.102	-5.15e-08	-0.409824
-0.103	-5.152e-08	-0.409983
-0.104	-5.134e-08	-0.408551
-0.105	-5.159e-08	-0.41054
-0.106	-5.159e-08	-0.41054
-0.107	-5.159e-08	-0.41054
-0.108	-5.184e-08	-0.41253
-0.109	-5.196e-08	-0.413485
-0.11	-5.195e-08	-0.413405
-0.111	-5.21e-08	-0.414599
-0.112	-5.209e-08	-0.414519
-0.113	-5.226e-08	-0.415872
-0.114	-5.225e-08	-0.415792
-0.115	-5.263e-08	-0.418816
-0.116	-5.264e-08	-0.418896
-0.117	-5.255e-08	-0.41818
-0.118	-5.272e-08	-0.419532
-0.119	-5.285e-08	-0.420567
-0.12	-5.278e-08	-0.42001
-0.121	-5.309e-08	-0.422477
-0.122	-5.318e-08	-0.423193
-0.123	-5.313e-08	-0.422795
-0.124	-5.335e-08	-0.424546
-0.125	-5.334e-08	-0.424466
-0.126	-5.342e-08	-0.425103
-0.127	-5.359e-08	-0.426456
-0.128	-5.386e-08	-0.428604
-0.129	-5.383e-08	-0.428366
-0.13	-5.385e-08	-0.428525
-0.131	-5.397e-08	-0.42948
-0.132	-5.414e-08	-0.430832
-0.133	-5.402e-08	-0.429878
-0.134	-5.433e-08	-0.432344
-0.135	-5.444e-08	-0.43322
-0.136	-5.434e-08	-0.432424
-0.137	-5.459e-08	-0.434413
-0.138	-5.459e-08	-0.434413
-0.139	-5.459e-08	-0.434413
-0.14	-5.489e-08	-0.436801
-0.141	-5.505e-08	-0.438074
-0.142	-5.5e-08	-0.437676
-0.143	-5.513e-08	-0.438711
-0.144	-5.515e-08	-0.43887
-0.145	-5.532e-08	-0.440223
-0.146	-5.533e-08	-0.440302
-0.147	-5.559e-08	-0.442371
-0.148	-5.57e-08	-0.443247
-0.149	-5.556e-08	-0.442132
-0.15	-5.577e-08	-0.443804
-0.151	-5.59e-08	-0.444838
-0.152	-5.582e-08	-0.444201
-0.153	-5.617e-08	-0.446987
-0.154	-5.627e-08	-0.447782
-0.155	-5.621e-08	-0.447305
-0.156	-5.643e-08	-0.449056
-0.157	-5.645e-08	-0.449215
-0.158	-5.651e-08	-0.449692
-0.159	-5.668e-08	-0.451045
-0.16	-5.687e-08	-0.452557
-0.161	-5.691e-08	-0.452875
-0.162	-5.69e-08	-0.452796
-0.163	-5.701e-08	-0.453671
-0.164	-5.723e-08	-0.455422
-0.165	-5.707e-08	-0.454149
-0.166	-5.747e-08	-0.457332
-0.167	-5.755e-08	-0.457968
-0.168	-5.742e-08	-0.456934
-0.169	-5.768e-08	-0.459003
-0.17	-5.771e-08	-0.459242
-0.171	-5.768e-08	-0.459003
-0.172	-5.793e-08	-0.460992
-0.173	-5.806e-08	-0.462027
-0.174	-5.806e-08	-0.462027
-0.175	-5.821e-08	-0.46322
-0.176	-5.819e-08	-0.463061
-0.177	-5.835e-08	-0.464335
-0.178	-5.835e-08	-0.464335
-0.179	-5.87e-08	-0.46712
-0.18	-5.877e-08	-0.467677
-0.181	-5.864e-08	-0.466642
-0.182	-5.884e-08	-0.468234
-0.183	-5.895e-08	-0.469109
-0.184	-5.884e-08	-0.468234
-0.185	-5.919e-08	-0.471019
-0.186	-5.925e-08	-0.471497
-0.187	-5.921e-08	-0.471178
-0.188	-5.942e-08	-0.472849
-0.189	-5.938e-08	-0.472531
-0.19	-5.946e-08	-0.473168
-0.191	-5.962e-08	-0.474441
-0.192	-5.988e-08	-0.47651
-0.193	-5.988e-08	-0.47651
-0.194	-5.987e-08	-0.47643
-0.195	-5.998e-08	-0.477306
-0.196	-6.017e-08	-0.478818
-0.197	-6.002e-08	-0.477624
-0.198	-6.035e-08	-0.48025
-0.199	-6.045e-08	-0.481046
-0.2	-6.035e-08	-0.48025
-0.201	-6.06e-08	-0.482239
-0.202	-6.063e-08	-0.482478
-0.203	-6.063e-08	-0.482478
-0.204	-6.092e-08	-0.484786
-0.205	-6.143e-08	-0.488844
-0.206	-6.107e-08	-0.48598
-0.207	-6.12e-08	-0.487014
-0.208	-6.122e-08	-0.487173
-0.209	-6.136e-08	-0.488287
-0.21	-6.134e-08	-0.488128
-0.211	-6.161e-08	-0.490277
-0.212	-6.174e-08	-0.491311
-0.213	-6.158e-08	-0.490038
-0.214	-6.18e-08	-0.491789
-0.215	-6.195e-08	-0.492982
-0.216	-6.184e-08	-0.492107
-0.217	-6.217e-08	-0.494733
-0.218	-6.229e-08	-0.495688
-0.219	-6.22e-08	-0.494972
-0.22	-6.242e-08	-0.496723
-0.221	-6.24e-08	-0.496563
-0.222	-6.247e-08	-0.49712
-0.223	-6.262e-08	-0.498314
-0.224	-6.279e-08	-0.499667
-0.225	-6.282e-08	-0.499906
-0.226	-6.281e-08	-0.499826
-0.227	-6.291e-08	-0.500622
-0.228	-6.314e-08	-0.502452
-0.229	-6.296e-08	-0.50102
-0.23	-6.338e-08	-0.504362
-0.231	-6.346e-08	-0.504999
-0.232	-6.333e-08	-0.503964
-0.233	-6.36e-08	-0.506113
-0.234	-6.362e-08	-0.506272
-0.235	-6.356e-08	-0.505794
-0.236	-6.386e-08	-0.508182
-0.237	-6.397e-08	-0.509057
-0.238	-6.394e-08	-0.508818
-0.239	-6.407e-08	-0.509853
-0.24	-6.41e-08	-0.510092
-0.241	-6.428e-08	-0.511524
-0.242	-6.424e-08	-0.511206
-0.243	-6.458e-08	-0.513911
-0.244	-6.465e-08	-0.514468
-0.245	-6.454e-08	-0.513593
-0.246	-6.474e-08	-0.515185
-0.247	-6.484e-08	-0.51598
-0.248	-6.474e-08	-0.515185
-0.249	-6.511e-08	-0.518129
-0.25	-6.515e-08	-0.518447
-0.251	-6.513e-08	-0.518288
-0.252	-6.537e-08	-0.520198
-0.253	-6.53e-08	-0.519641
-0.254	-6.54e-08	-0.520437
-0.255	-6.558e-08	-0.521869
-0.256	-6.58e-08	-0.52362
-0.257	-6.584e-08	-0.523938
-0.258	-6.584e-08	-0.523938
-0.259	-6.599e-08	-0.525132
-0.26	-6.615e-08	-0.526405
-0.261	-6.601e-08	-0.525291
-0.262	-6.639e-08	-0.528315
-0.263	-6.65e-08	-0.52919
-0.264	-6.639e-08	-0.528315
-0.265	-6.664e-08	-0.530304
-0.266	-6.666e-08	-0.530463
-0.267	-6.666e-08	-0.530463
-0.268	-6.696e-08	-0.532851
-0.269	-6.718e-08	-0.534601
-0.27	-6.711e-08	-0.534044
-0.271	-6.725e-08	-0.535158
-0.272	-6.728e-08	-0.535397
-0.273	-6.748e-08	-0.536989
-0.274	-6.742e-08	-0.536511
-0.275	-6.774e-08	-0.539058
-0.276	-6.788e-08	-0.540172
-0.277	-6.776e-08	-0.539217
-0.278	-6.798e-08	-0.540968
-0.279	-6.809e-08	-0.541843
-0.28	-6.8e-08	-0.541127
-0.281	-6.842e-08	-0.544469
-0.282	-6.855e-08	-0.545504
-0.283	-6.84e-08	-0.54431
-0.284	-6.868e-08	-0.546538
-0.285	-6.867e-08	-0.546458
-0.286	-6.871e-08	-0.546777
-0.287	-6.894e-08	-0.548607
-0.288	-6.912e-08	-0.550039
-0.289	-6.915e-08	-0.550278
-0.29	-6.92e-08	-0.550676
-0.291	-6.928e-08	-0.551313
-0.292	-6.955e-08	-0.553461
-0.293	-6.94e-08	-0.552268
-0.294	-6.984e-08	-0.555769
-0.295	-6.997e-08	-0.556804
-0.296	-6.988e-08	-0.556087
-0.297	-7.015e-08	-0.558236
-0.298	-7.023e-08	-0.558873
-0.299	-7.02e-08	-0.558634
-0.3	-7.05e-08	-0.561021
-0.301	-7.063e-08	-0.562056
-0.302	-7.067e-08	-0.562374
-0.303	-7.084e-08	-0.563727
-0.304	-7.089e-08	-0.564125
-0.305	-7.108e-08	-0.565637
-0.306	-7.112e-08	-0.565955
-0.307	-7.174e-08	-0.570889
-0.308	-7.171e-08	-0.57065
-0.309	-7.152e-08	-0.569138
-0.31	-7.177e-08	-0.571128
-0.311	-7.193e-08	-0.572401
-0.312	-7.187e-08	-0.571923
-0.313	-7.229e-08	-0.575266
-0.314	-7.244e-08	-0.576459
-0.315	-7.239e-08	-0.576061
-0.316	-7.269e-08	-0.578449
-0.317	-7.267e-08	-0.578289
-0.318	-7.283e-08	-0.579563
-0.319	-7.303e-08	-0.581154
-0.32	-7.335e-08	-0.583701
-0.321	-7.345e-08	-0.584497
-0.322	-7.347e-08	-0.584656
-0.323	-7.363e-08	-0.585929
-0.324	-7.393e-08	-0.588316
-0.325	-7.379e-08	-0.587202
-0.326	-7.42e-08	-0.590465
-0.327	-7.443e-08	-0.592295
-0.328	-7.435e-08	-0.591659
-0.329	-7.476e-08	-0.594921
-0.33	-7.481e-08	-0.595319
-0.331	-7.492e-08	-0.596194
-0.332	-7.536e-08	-0.599696
-0.333	-7.562e-08	-0.601765
-0.334	-7.559e-08	-0.601526
-0.335	-7.578e-08	-0.603038
-0.336	-7.592e-08	-0.604152
-0.337	-7.612e-08	-0.605744
-0.338	-7.619e-08	-0.606301
-0.339	-7.66e-08	-0.609563
-0.34	-7.682e-08	-0.611314
-0.341	-7.675e-08	-0.610757
-0.342	-7.708e-08	-0.613383
-0.343	-7.734e-08	-0.615452
-0.344	-7.731e-08	-0.615213
-0.345	-7.785e-08	-0.619511
-0.346	-7.811e-08	-0.62158
-0.347	-7.81e-08	-0.6215
-0.348	-7.851e-08	-0.624763
-0.349	-7.86e-08	-0.625479
-0.35	-7.883e-08	-0.627309
-0.351	-7.915e-08	-0.629856
-0.352	-7.947e-08	-0.632402
-0.353	-7.97e-08	-0.634232
-0.354	-7.981e-08	-0.635108
-0.355	-8.01e-08	-0.637416
-0.356	-8.053e-08	-0.640837
-0.357	-8.05e-08	-0.640599
-0.358	-8.111e-08	-0.645453
-0.359	-8.142e-08	-0.64792
-0.36	-8.15e-08	-0.648556
-0.361	-8.198e-08	-0.652376
-0.362	-8.219e-08	-0.654047
-0.363	-8.238e-08	-0.655559
-0.364	-8.287e-08	-0.659459
-0.365	-8.326e-08	-0.662562
-0.366	-8.346e-08	-0.664154
-0.367	-8.381e-08	-0.666939
-0.368	-8.407e-08	-0.669008
-0.369	-8.454e-08	-0.672748
-0.37	-8.47e-08	-0.674021
-0.371	-8.538e-08	-0.679432
-0.372	-8.571e-08	-0.682059
-0.373	-8.585e-08	-0.683173
-0.374	-8.637e-08	-0.687311
-0.375	-8.678e-08	-0.690573
-0.376	-8.699e-08	-0.692244
-0.377	-8.765e-08	-0.697497
-0.378	-8.806e-08	-0.700759
-0.379	-8.833e-08	-0.702908
-0.38	-8.89e-08	-0.707444
-0.381	-8.92e-08	-0.709831
-0.382	-8.96e-08	-0.713014
-0.383	-9.016e-08	-0.71747
-0.384	-9.084e-08	-0.722882
-0.385	-9.121e-08	-0.725826
-0.386	-9.157e-08	-0.728691
-0.387	-9.207e-08	-0.73267
-0.388	-9.266e-08	-0.737365
-0.389	-9.292e-08	-0.739434
-0.39	-9.366e-08	-0.745323
-0.391	-9.416e-08	-0.749301
-0.392	-9.447e-08	-0.751768
-0.393	-9.519e-08	-0.757498
-0.394	-9.564e-08	-0.761079
-0.395	-9.606e-08	-0.764421
-0.396	-9.682e-08	-0.770469
-0.397	-9.745e-08	-0.775482
-0.398	-9.789e-08	-0.778984
-0.399	-9.849e-08	-0.783759
-0.4	-9.897e-08	-0.787578
-0.401	-9.966e-08	-0.793069
-0.402	-1.001e-07	-0.79657
-0.403	-1.009e-07	-0.802937
-0.404	-1.015e-07	-0.807711
-0.405	-1.019e-07	-0.810894
-0.406	-1.026e-07	-0.816465
-0.407	-1.032e-07	-0.82124
-0.408	-1.037e-07	-0.825218
-0.409	-1.046e-07	-0.83238
-0.41	-1.054e-07	-0.838747
-0.411	-1.057e-07	-0.841134
-0.412	-1.064e-07	-0.846704
-0.413	-1.069e-07	-0.850683
-0.414	-1.075e-07	-0.855458
-0.415	-1.082e-07	-0.861028
-0.416	-1.089e-07	-0.866599
-0.417	-1.095e-07	-0.871373
-0.418	-1.099e-07	-0.874556
-0.419	-1.106e-07	-0.880127
-0.42	-1.113e-07	-0.885697
-0.421	-1.117e-07	-0.88888
-0.422	-1.126e-07	-0.896042
-0.423	-1.131e-07	-0.900021
-0.424	-1.135e-07	-0.903204
-0.425	-1.141e-07	-0.907979
-0.426	-1.146e-07	-0.911958
-0.427	-1.15e-07	-0.915141
-0.428	-1.157e-07	-0.920711
-0.429	-1.162e-07	-0.92469
-0.43	-1.166e-07	-0.927873
-0.431	-1.17e-07	-0.931056
-0.432	-1.174e-07	-0.93424
-0.433	-1.179e-07	-0.938218
-0.434	-1.181e-07	-0.93981
-0.435	-1.188e-07	-0.94538
-0.436	-1.19e-07	-0.946972
-0.437	-1.191e-07	-0.947768
-0.438	-1.195e-07	-0.950951
-0.439	-1.198e-07	-0.953338
-0.44	-1.198e-07	-0.953338
-0.441	-1.202e-07	-0.956521
-0.442	-1.203e-07	-0.957317
-0.443	-1.203e-07	-0.957317
-0.444	-1.205e-07	-0.958909
-0.445	-1.204e-07	-0.958113
-0.446	-1.204e-07	-0.958113
-0.447	-1.204e-07	-0.958113
-0.448	-1.206e-07	-0.959704
-0.449	-1.204e-07	-0.958113
-0.45	-1.201e-07	-0.955725
-0.451	-1.201e-07	-0.955725
-0.452	-1.203e-07	-0.957317
-0.453	-1.196e-07	-0.951747
-0.454	-1.194e-07	-0.950155
-0.455	-1.191e-07	-0.947768
-0.456	-1.185e-07	-0.942993
-0.457	-1.183e-07	-0.941401
-0.458	-1.178e-07	-0.937423
-0.459	-1.172e-07	-0.932648
-0.46	-1.17e-07	-0.931056
-0.461	-1.165e-07	-0.927078
-0.462	-1.159e-07	-0.922303
-0.463	-1.153e-07	-0.917528
-0.464	-1.147e-07	-0.912754
-0.465	-1.141e-07	-0.907979
-0.466	-1.134e-07	-0.902409
-0.467	-1.13e-07	-0.899225
-0.468	-1.123e-07	-0.893655
-0.469	-1.114e-07	-0.886493
-0.47	-1.109e-07	-0.882514
-0.471	-1.103e-07	-0.87774
-0.472	-1.094e-07	-0.870578
-0.473	-1.091e-07	-0.86819
-0.474	-1.084e-07	-0.86262
-0.475	-1.076e-07	-0.856254
-0.476	-1.071e-07	-0.852275
-0.477	-1.063e-07	-0.845909
-0.478	-1.057e-07	-0.841134
-0.479	-1.052e-07	-0.837155
-0.48	-1.048e-07	-0.833972
-0.481	-1.042e-07	-0.829197
-0.482	-1.035e-07	-0.823627
-0.483	-1.031e-07	-0.820444
-0.484	-1.028e-07	-0.818056
-0.485	-1.02e-07	-0.81169
-0.486	-1.021e-07	-0.812486
-0.487	-1.017e-07	-0.809303
-0.488	-1.011e-07	-0.804528
-0.489	-1.009e-07	-0.802937
-0.49	-1.006e-07	-0.800549
-0.491	-1.003e-07	-0.798162
-0.492	-1.002e-07	-0.797366
-0.493	-1.001e-07	-0.79657
-0.494	-9.974e-08	-0.793706
-0.495	-9.964e-08	-0.79291
-0.496	-9.939e-08	-0.79092
-0.497	-9.934e-08	-0.790523
-0.498	-9.912e-08	-0.788772
-0.499	-9.932e-08	-0.790363
-0.5	-9.922e-08	-0.789568
-0.501	-9.891e-08	-0.787101
-0.502	-9.9e-08	-0.787817
-0.503	-9.901e-08	-0.787897
-0.504	-9.878e-08	-0.786066
-0.505	-9.903e-08	-0.788056
-0.506	-9.899e-08	-0.787737
-0.507	-9.883e-08	-0.786464
-0.508	-9.897e-08	-0.787578
-0.509	-9.886e-08	-0.786703
-0.51	-9.887e-08	-0.786782
-0.511	-9.898e-08	-0.787658
-0.512	-9.952e-08	-0.791955
-0.513	-9.923e-08	-0.789647
-0.514	-9.907e-08	-0.788374
-0.515	-9.918e-08	-0.789249
-0.516	-9.93e-08	-0.790204
-0.517	-9.914e-08	-0.788931
-0.518	-9.943e-08	-0.791239
-0.519	-9.949e-08	-0.791716
-0.52	-9.934e-08	-0.790523
-0.521	-9.957e-08	-0.792353
-0.522	-9.955e-08	-0.792194
-0.523	-9.947e-08	-0.791557
-0.524	-9.976e-08	-0.793865
-0.525	-9.998e-08	-0.795616
-0.526	-9.987e-08	-0.79474
-0.527	-1e-07	-0.795775
-0.528	-1e-07	-0.795775
-0.529	-1.002e-07	-0.797366
-0.53	-1.001e-07	-0.79657
-0.531	-1.004e-07	-0.798958
-0.532	-1.005e-07	-0.799754
-0.533	-1.003e-07	-0.798162
-0.534	-1.005e-07	-0.799754
-0.535	-1.007e-07	-0.801345
-0.536	-1.005e-07	-0.799754
-0.537	-1.009e-07	-0.802937
-0.538	-1.01e-07	-0.803732
-0.539	-1.009e-07	-0.802937
-0.54	-1.011e-07	-0.804528
-0.541	-1.011e-07	-0.804528
-0.542	-1.012e-07	-0.805324
-0.543	-1.013e-07	-0.80612
-0.544	-1.016e-07	-0.808507
-0.545	-1.016e-07	-0.808507
-0.546	-1.016e-07	-0.808507
-0.547	-1.017e-07	-0.809303
-0.548	-1.019e-07	-0.810894
-0.549	-1.017e-07	-0.809303
-0.55	-1.022e-07	-0.813282
-0.551	-1.023e-07	-0.814078
-0.552	-1.022e-07	-0.813282
-0.553	-1.025e-07	-0.815669
-0.554	-1.025e-07	-0.815669
-0.555	-1.024e-07	-0.814873
-0.556	-1.028e-07	-0.818056
-0.557	-1.029e-07	-0.818852
-0.558	-1.029e-07	-0.818852
-0.559	-1.031e-07	-0.820444
-0.56	-1.031e-07	-0.820444
-0.561	-1.034e-07	-0.822831
-0.562	-1.033e-07	-0.822035
-0.563	-1.037e-07	-0.825218
-0.564	-1.038e-07	-0.826014
-0.565	-1.037e-07	-0.825218
-0.566	-1.04e-07	-0.827606
-0.567	-1.041e-07	-0.828401
-0.568	-1.04e-07	-0.827606
-0.569	-1.045e-07	-0.831585
-0.57	-1.046e-07	-0.83238
-0.571	-1.045e-07	-0.831585
-0.572	-1.048e-07	-0.833972
-0.573	-1.048e-07	-0.833972
-0.574	-1.049e-07	-0.834768
-0.575	-1.051e-07	-0.836359
-0.576	-1.055e-07	-0.839542
-0.577	-1.056e-07	-0.840338
-0.578	-1.055e-07	-0.839542
-0.579	-1.057e-07	-0.841134
-0.58	-1.059e-07	-0.842725
-0.581	-1.059e-07	-0.842725
-0.582	-1.063e-07	-0.845909
-0.583	-1.065e-07	-0.8475
-0.584	-1.064e-07	-0.846704
-0.585	-1.067e-07	-0.849092
-0.586	-1.068e-07	-0.849887
-0.587	-1.068e-07	-0.849887
-0.588	-1.072e-07	-0.85307
-0.589	-1.076e-07	-0.856254
-0.59	-1.075e-07	-0.855458
-0.591	-1.077e-07	-0.857049
-0.592	-1.079e-07	-0.858641
-0.593	-1.081e-07	-0.860232
-0.594	-1.08e-07	-0.859437
-0.595	-1.085e-07	-0.863416
-0.596	-1.087e-07	-0.865007
-0.597	-1.085e-07	-0.863416
-0.598	-1.089e-07	-0.866599
-0.599	-1.091e-07	-0.86819
-0.6	-7.825e-08	-0.622694
-0.599	-4.146e-08	-0.329928
-0.598	-3.565e-08	-0.283694
-0.597	-3.307e-08	-0.263163
-0.596	-3.092e-08	-0.246054
-0.595	-2.932e-08	-0.233321
-0.594	-2.814e-08	-0.223931
-0.593	-2.68e-08	-0.213268
-0.592	-2.577e-08	-0.205071
-0.591	-2.468e-08	-0.196397
-0.59	-2.377e-08	-0.189156
-0.589	-2.264e-08	-0.180163
-0.588	-2.185e-08	-0.173877
-0.587	-2.14e-08	-0.170296
-0.586	-2.062e-08	-0.164089
-0.585	-1.974e-08	-0.157086
-0.584	-1.927e-08	-0.153346
-0.583	-1.834e-08	-0.145945
-0.582	-1.76e-08	-0.140056
-0.581	-1.729e-08	-0.137589
-0.58	-1.646e-08	-0.130985
-0.579	-1.597e-08	-0.127085
-0.578	-1.546e-08	-0.123027
-0.577	-1.476e-08	-0.117456
-0.576	-1.409e-08	-0.112125
-0.575	-1.38e-08	-0.109817
-0.574	-1.332e-08	-0.105997
-0.573	-1.288e-08	-0.102496
-0.572	-1.228e-08	-0.0977211
-0.571	-1.203e-08	-0.0957317
-0.57	-1.136e-08	-0.0904
-0.569	-1.09e-08	-0.0867394
-0.568	-1.078e-08	-0.0857845
-0.567	-1.016e-08	-0.0808507
-0.566	-9.748e-09	-0.0775721
-0.565	-9.524e-09	-0.0757896
-0.564	-8.969e-09	-0.071373
-0.563	-8.529e-09	-0.0678716
-0.562	-8.417e-09	-0.0669804
-0.561	-7.923e-09	-0.0630492
-0.56	-7.775e-09	-0.0618715
-0.559	-7.39e-09	-0.0588078
-0.558	-7.049e-09	-0.0560942
-0.557	-6.582e-09	-0.0523779
-0.556	-6.238e-09	-0.0496404
-0.555	-6.181e-09	-0.0491868
-0.554	-5.758e-09	-0.0458207
-0.553	-5.332e-09	-0.0424307
-0.552	-5.28e-09	-0.0420169
-0.551	-4.714e-09	-0.0375128
-0.55	-4.4e-09	-0.0350141
-0.549	-4.506e-09	-0.0358576
-0.548	-3.973e-09	-0.0316161
-0.547	-3.791e-09	-0.0301678
-0.546	-3.573e-09	-0.028433
-0.545	-3.223e-09	-0.0256478
-0.544	-2.89e-09	-0.0229979
-0.543	-2.761e-09	-0.0219713
-0.542	-2.563e-09	-0.0203957
-0.541	-2.301e-09	-0.0183108
-0.54	-1.967e-09	-0.0156529
-0.539	-1.893e-09	-0.015064
-0.538	-1.419e-09	-0.011292
-0.537	-1.214e-09	-0.00966071
-0.536	-1.371e-09	-0.0109101
-0.535	-9.677e-10	-0.00770071
-0.534	-7.088e-10	-0.00564045
-0.533	-7.051e-10	-0.00561101
-0.532	-2.846e-10	-0.00226477
-0.531	-5.498e-11	-0.000437517
-0.53	-4.5e-11	-0.000358099
-0.529	2.928e-10	0.00233003
-0.528	3.743e-10	0.00297858
-0.527	6.662e-10	0.00530145
-0.526	8.083e-10	0.00643225
-0.525	1.172e-09	0.00932648
-0.524	1.323e-09	0.0105281
-0.523	1.193e-09	0.00949359
-0.522	1.479e-09	0.0117695
-0.521	1.782e-09	0.0141807
-0.52	1.708e-09	0.0135918
-0.519	2.094e-09	0.0166635
-0.518	2.339e-09	0.0186132
-0.517	2.221e-09	0.0176742
-0.516	2.557e-09	0.020348
-0.515	2.668e-09	0.0212313
-0.514	2.803e-09	0.0223056
-0.513	3.044e-09	0.0242234
-0.512	3.637e-09	0.0289423
-0.511	3.33e-09	0.0264993
-0.51	3.418e-09	0.0271996
-0.509	3.495e-09	0.0278123
-0.508	3.767e-09	0.0299768
-0.507	3.696e-09	0.0294118
-0.506	4.05e-09	0.0322289
-0.505	4.264e-09	0.0339318
-0.504	4.097e-09	0.0326029
-0.503	4.386e-09	0.0349027
-0.502	4.549e-09	0.0361998
-0.501	4.558e-09	0.0362714
-0.5	4.9e-09	0.038993
-0.499	5.127e-09	0.0407994
-0.498	4.936e-09	0.0392794
-0.497	5.215e-09	0.0414997
-0.496	5.215e-09	0.0414997
-0.495	5.407e-09	0.0430275
-0.494	5.531e-09	0.0440143
-0.493	5.804e-09	0.0461868
-0.492	5.943e-09	0.0472929
-0.491	5.75e-09	0.045757
-0.49	6.039e-09	0.0480568
-0.489	6.27e-09	0.0498951
-0.488	6.171e-09	0.0491073
-0.487	6.534e-09	0.0519959
-0.486	6.739e-09	0.0536273
-0.485	6.484e-09	0.051598
-0.484	6.805e-09	0.0541525
-0.483	6.813e-09	0.0542161
-0.482	6.887e-09	0.054805
-0.481	7.129e-09	0.0567308
-0.48	7.287e-09	0.0579881
-0.479	7.297e-09	0.0580677
-0.478	7.387e-09	0.0587839
-0.477	7.507e-09	0.0597388
-0.476	7.71e-09	0.0613542
-0.475	7.627e-09	0.0606937
-0.474	7.976e-09	0.063471
-0.473	8.131e-09	0.0647044
-0.472	7.877e-09	0.0626832
-0.471	8.177e-09	0.0650705
-0.47	8.263e-09	0.0657549
-0.469	8.223e-09	0.0654366
-0.468	8.504e-09	0.0676727
-0.467	8.712e-09	0.0693279
-0.466	8.56e-09	0.0681183
-0.465	8.787e-09	0.0699247
-0.464	8.826e-09	0.0702351
-0.463	8.964e-09	0.0713332
-0.462	9.046e-09	0.0719858
-0.461	9.234e-09	0.0734818
-0.46	9.331e-09	0.0742537
-0.459	9.19e-09	0.0731317
-0.458	9.361e-09	0.0744925
-0.457	9.613e-09	0.0764978
-0.456	9.463e-09	0.0753042
-0.455	9.786e-09	0.0778745
-0.454	9.934e-09	0.0790523
-0.453	9.77e-09	0.0777472
-0.452	1.005e-08	0.0799754
-0.451	1.006e-08	0.0800549
-0.45	1.009e-08	0.0802937
-0.449	1.031e-08	0.0820444
-0.448	1.054e-08	0.0838747
-0.447	1.041e-08	0.0828401
-0.446	1.048e-08	0.0833972
-0.445	1.057e-08	0.0841134
-0.444	1.076e-08	0.0856254
-0.443	1.068e-08	0.0849887
-0.442	1.095e-08	0.0871373
-0.441	1.11e-08	0.088331
-0.44	1.086e-08	0.0864211
-0.439	1.112e-08	0.0884901
-0.438	1.124e-08	0.0894451
-0.437	1.12e-08	0.0891268
-0.436	1.145e-08	0.0911162
-0.435	1.166e-08	0.0927873
-0.434	1.143e-08	0.090957
-0.433	1.163e-08	0.0925486
-0.432	1.16e-08	0.0923099
-0.431	1.175e-08	0.0935035
-0.43	1.183e-08	0.0941401
-0.429	1.199e-08	0.0954134
-0.428	1.208e-08	0.0961296
-0.427	1.198e-08	0.0953338
-0.426	1.21e-08	0.0962887
-0.425	1.233e-08	0.098119
-0.424	1.221e-08	0.0971641
-0.423	1.252e-08	0.099631
-0.422	1.268e-08	0.100904
-0.421	1.241e-08	0.0987556
-0.42	1.269e-08	0.100984
-0.419	1.272e-08	0.101223
-0.418	1.273e-08	0.101302
-0.417	1.293e-08	0.102894
-0.416	1.308e-08	0.104087
-0.415	1.305e-08	0.103849
-0.414	1.305e-08	0.103849
-0.413	1.318e-08	0.104883
-0.412	1.333e-08	0.106077
-0.411	1.326e-08	0.10552
-0.41	1.372e-08	0.10918
-0.409	1.374e-08	0.109339
-0.408	1.337e-08	0.106395
-0.407	1.359e-08	0.108146
-0.406	1.372e-08	0.10918
-0.405	1.362e-08	0.108385
-0.404	1.391e-08	0.110692
-0.403	1.397e-08	0.11117
-0.402	1.384e-08	0.110135
-0.401	1.408e-08	0.112045
-0.4	1.408e-08	0.112045
-0.399	1.417e-08	0.112761
-0.398	1.425e-08	0.113398
-0.397	1.45e-08	0.115387
-0.396	1.449e-08	0.115308
-0.395	1.432e-08	0.113955
-0.394	1.447e-08	0.115149
-0.393	1.467e-08	0.11674
-0.392	1.452e-08	0.115546
-0.391	1.483e-08	0.118013
-0.39	1.49e-08	0.11857
-0.389	1.472e-08	0.117138
-0.388	1.498e-08	0.119207
-0.387	1.498e-08	0.119207
-0.386	1.499e-08	0.119287
-0.385	1.519e-08	0.120878
-0.384	1.541e-08	0.122629
-0.383	1.527e-08	0.121515
-0.382	1.532e-08	0.121913
-0.381	1.533e-08	0.121992
-0.38	1.554e-08	0.123663
-0.379	1.542e-08	0.122708
-0.378	1.564e-08	0.124459
-0.377	1.58e-08	0.125732
-0.376	1.555e-08	0.123743
-0.375	1.576e-08	0.125414
-0.374	1.589e-08	0.126449
-0.373	1.581e-08	0.125812
-0.372	1.603e-08	0.127563
-0.371	1.619e-08	0.128836
-0.37	1.598e-08	0.127165
-0.369	1.62e-08	0.128916
-0.368	1.613e-08	0.128358
-0.367	1.626e-08	0.129393
-0.366	1.627e-08	0.129473
-0.365	1.645e-08	0.130905
-0.364	1.65e-08	0.131303
-0.363	1.634e-08	0.13003
-0.362	1.648e-08	0.131144
-0.361	1.664e-08	0.132417
-0.36	1.651e-08	0.131382
-0.359	1.676e-08	0.133372
-0.358	1.689e-08	0.134406
-0.357	1.666e-08	0.132576
-0.356	1.689e-08	0.134406
-0.355	1.684e-08	0.134008
-0.354	1.685e-08	0.134088
-0.353	1.707e-08	0.135839
-0.352	1.714e-08	0.136396
-0.351	1.711e-08	0.136157
-0.35	1.715e-08	0.136475
-0.349	1.722e-08	0.137032
-0.348	1.734e-08	0.137987
-0.347	1.727e-08	0.13743
-0.346	1.753e-08	0.139499
-0.345	1.76e-08	0.140056
-0.344	1.73e-08	0.137669
-0.343	1.754e-08	0.139579
-0.342	1.763e-08	0.140295
-0.341	1.754e-08	0.139579
-0.34	1.778e-08	0.141489
-0.339	1.788e-08	0.142285
-0.338	1.772e-08	0.141011
-0.337	1.788e-08	0.142285
-0.336	1.791e-08	0.142523
-0.335	1.793e-08	0.142682
-0.334	1.8e-08	0.143239
-0.333	1.821e-08	0.144911
-0.332	1.821e-08	0.144911
-0.331	1.805e-08	0.143637
-0.33	1.814e-08	0.144354
-0.329	1.83e-08	0.145627
-0.328	1.816e-08	0.144513
-0.327	1.842e-08	0.146582
-0.326	1.851e-08	0.147298
-0.325	1.831e-08	0.145706
-0.324	1.851e-08	0.147298
-0.323	1.849e-08	0.147139
-0.322	1.852e-08	0.147377
-0.321	1.868e-08	0.148651
-0.32	1.885e-08	0.150004
-0.319	1.866e-08	0.148492
-0.318	1.872e-08	0.148969
-0.317	1.874e-08	0.149128
-0.316	1.887e-08	0.150163
-0.315	1.876e-08	0.149287
-0.314	1.902e-08	0.151356
-0.313	1.91e-08	0.151993
-0.312	1.884e-08	0.149924
-0.311	1.908e-08	0.151834
-0.31	1.916e-08	0.15247
-0.309	1.91e-08	0.151993
-0.308	1.929e-08	0.153505
-0.307	1.969e-08	0.156688
-0.306	1.924e-08	0.153107
-0.305	1.939e-08	0.154301
-0.304	1.932e-08	0.153744
-0.303	1.941e-08	0.15446
-0.302	1.945e-08	0.154778
-0.301	1.959e-08	0.155892
-0.3	1.962e-08	0.156131
-0.299	1.947e-08	0.154937
-0.298	1.961e-08	0.156051
-0.297	1.974e-08	0.157086
-0.296	1.962e-08	0.156131
-0.295	1.986e-08	0.158041
-0.294	1.997e-08	0.158916
-0.293	1.97e-08	0.156768
-0.292	1.99e-08	0.158359
-0.291	1.986e-08	0.158041
-0.29	1.987e-08	0.15812
-0.289	2.004e-08	0.159473
-0.288	2.013e-08	0.160189
-0.287	2.005e-08	0.159553
-0.286	2.009e-08	0.159871
-0.285	2.012e-08	0.16011
-0.284	2.024e-08	0.161065
-0.283	2.017e-08	0.160508
-0.282	2.042e-08	0.162497
-0.281	2.048e-08	0.162975
-0.28	2.017e-08	0.160508
-0.279	2.038e-08	0.162179
-0.278	2.047e-08	0.162895
-0.277	2.036e-08	0.16202
-0.276	2.058e-08	0.16377
-0.275	2.06e-08	0.16393
-0.274	2.048e-08	0.162975
-0.273	2.063e-08	0.164168
-0.272	2.059e-08	0.16385
-0.271	2.067e-08	0.164487
-0.27	2.071e-08	0.164805
-0.269	2.089e-08	0.166237
-0.268	2.088e-08	0.166158
-0.267	2.068e-08	0.164566
-0.266	2.08e-08	0.165521
-0.265	2.094e-08	0.166635
-0.264	2.082e-08	0.16568
-0.263	2.103e-08	0.167351
-0.262	2.111e-08	0.167988
-0.261	2.092e-08	0.166476
-0.26	2.112e-08	0.168068
-0.259	2.114e-08	0.168227
-0.258	2.113e-08	0.168147
-0.257	2.12e-08	0.168704
-0.256	2.13e-08	0.1695
-0.255	2.125e-08	0.169102
-0.254	2.128e-08	0.169341
-0.253	2.13e-08	0.1695
-0.252	2.146e-08	0.170773
-0.251	2.133e-08	0.169739
-0.25	2.156e-08	0.171569
-0.249	2.164e-08	0.172206
-0.248	2.139e-08	0.170216
-0.247	2.159e-08	0.171808
-0.246	2.165e-08	0.172285
-0.245	2.159e-08	0.171808
-0.244	2.181e-08	0.173558
-0.243	2.191e-08	0.174354
-0.242	2.169e-08	0.172604
-0.241	2.185e-08	0.173877
-0.24	2.18e-08	0.173479
-0.239	2.186e-08	0.173956
-0.238	2.19e-08	0.174275
-0.237	2.208e-08	0.175707
-0.236	2.21e-08	0.175866
-0.235	2.196e-08	0.174752
-0.234	2.211e-08	0.175946
-0.233	2.222e-08	0.176821
-0.232	2.212e-08	0.176025
-0.231	2.233e-08	0.177696
-0.23	2.242e-08	0.178413
-0.229	2.214e-08	0.176185
-0.228	2.236e-08	0.177935
-0.227	2.23e-08	0.177458
-0.226	2.231e-08	0.177537
-0.225	2.25e-08	0.179049
-0.224	2.256e-08	0.179527
-0.223	2.248e-08	0.17889
-0.222	2.252e-08	0.179208
-0.221	2.254e-08	0.179368
-0.22	2.269e-08	0.180561
-0.219	2.259e-08	0.179766
-0.218	2.282e-08	0.181596
-0.217	2.288e-08	0.182073
-0.216	2.259e-08	0.179766
-0.215	2.282e-08	0.181596
-0.214	2.288e-08	0.182073
-0.213	2.281e-08	0.181516
-0.212	2.3e-08	0.183028
-0.211	2.306e-08	0.183506
-0.21	2.292e-08	0.182392
-0.209	2.308e-08	0.183665
-0.208	2.305e-08	0.183426
-0.207	2.309e-08	0.183744
-0.206	2.314e-08	0.184142
-0.205	2.36e-08	0.187803
-0.204	2.336e-08	0.185893
-0.203	2.311e-08	0.183904
-0.202	2.32e-08	0.18462
-0.201	2.338e-08	0.186052
-0.2	2.324e-08	0.184938
-0.199	2.343e-08	0.18645
-0.198	2.351e-08	0.187087
-0.197	2.331e-08	0.185495
-0.196	2.353e-08	0.187246
-0.195	2.349e-08	0.186927
-0.194	2.349e-08	0.186927
-0.193	2.365e-08	0.188201
-0.192	2.379e-08	0.189315
-0.191	2.366e-08	0.18828
-0.19	2.368e-08	0.188439
-0.189	2.369e-08	0.188519
-0.188	2.383e-08	0.189633
-0.187	2.373e-08	0.188837
-0.186	2.392e-08	0.190349
-0.185	2.4e-08	0.190986
-0.184	2.374e-08	0.188917
-0.183	2.396e-08	0.190668
-0.182	2.404e-08	0.191304
-0.181	2.395e-08	0.190588
-0.18	2.412e-08	0.191941
-0.179	2.428e-08	0.193214
-0.178	2.406e-08	0.191463
-0.177	2.421e-08	0.192657
-0.176	2.414e-08	0.1921
-0.175	2.423e-08	0.192816
-0.174	2.426e-08	0.193055
-0.173	2.439e-08	0.194089
-0.172	2.444e-08	0.194487
-0.171	2.429e-08	0.193294
-0.17	2.442e-08	0.194328
-0.169	2.458e-08	0.195601
-0.168	2.442e-08	0.194328
-0.167	2.463e-08	0.195999
-0.166	2.473e-08	0.196795
-0.165	2.45e-08	0.194965
-0.164	2.468e-08	0.196397
-0.163	2.465e-08	0.196158
-0.162	2.46e-08	0.195761
-0.161	2.477e-08	0.197113
-0.16	2.488e-08	0.197989
-0.159	2.48e-08	0.197352
-0.158	2.484e-08	0.19767
-0.157	2.485e-08	0.19775
-0.156	2.502e-08	0.199103
-0.155	2.488e-08	0.197989
-0.154	2.51e-08	0.199739
-0.153	2.516e-08	0.200217
-0.152	2.495e-08	0.198546
-0.151	2.511e-08	0.199819
-0.15	2.519e-08	0.200456
-0.149	2.506e-08	0.199421
-0.148	2.527e-08	0.201092
-0.147	2.531e-08	0.201411
-0.146	2.517e-08	0.200296
-0.145	2.532e-08	0.20149
-0.144	2.529e-08	0.201251
-0.143	2.537e-08	0.201888
-0.142	2.538e-08	0.201968
-0.141	2.556e-08	0.2034
-0.14	2.558e-08	0.203559
-0.139	2.538e-08	0.201968
-0.138	2.555e-08	0.20332
-0.137	2.568e-08	0.204355
-0.136	2.554e-08	0.203241
-0.135	2.579e-08	0.20523
-0.134	2.588e-08	0.205946
-0.133	2.568e-08	0.204355
-0.132	2.59e-08	0.206106
-0.131	2.589e-08	0.206026
-0.13	2.588e-08	0.205946
-0.129	2.598e-08	0.206742
-0.128	2.617e-08	0.208254
-0.127	2.601e-08	0.206981
-0.126	2.607e-08	0.207458
-0.125	2.604e-08	0.20722
-0.124	2.621e-08	0.208573
-0.123	2.61e-08	0.207697
-0.122	2.627e-08	0.20905
-0.121	2.638e-08	0.209925
-0.12	2.617e-08	0.208254
-0.119	2.635e-08	0.209687
-0.118	2.641e-08	0.210164
-0.117	2.631e-08	0.209368
-0.116	2.651e-08	0.21096
-0.115	2.663e-08	0.211915
-0.114	2.637e-08	0.209846
-0.113	2.658e-08	0.211517
-0.112	2.648e-08	0.210721
-0.111	2.659e-08	0.211596
-0.11	2.666e-08	0.212154
-0.109	2.678e-08	0.213108
-0.108	2.684e-08	0.213586
-0.107	2.682e-08	0.213427
-0.106	2.639e-08	0.210005
-0.105	2.668e-08	0.212313
-0.104	2.669e-08	0.212392
-0.103	2.707e-08	0.215416
-0.102	2.722e-08	0.21661
-0.101	2.687e-08	0.213825
-0.1	2.708e-08	0.215496
-0.099	2.704e-08	0.215177
-0.098	2.704e-08	0.215177
-0.097	2.72e-08	0.216451
-0.096	2.726e-08	0.216928
-0.095	2.721e-08	0.21653
-0.094	2.724e-08	0.216769
-0.093	2.719e-08	0.216371
-0.092	2.729e-08	0.217167
-0.091	2.721e-08	0.21653
-0.09	2.749e-08	0.218758
-0.089	2.756e-08	0.219316
-0.088	2.734e-08	0.217565
-0.087	2.754e-08	0.219156
-0.086	2.762e-08	0.219793
-0.085	2.754e-08	0.219156
-0.084	2.772e-08	0.220589
-0.083	2.782e-08	0.221385
-0.082	2.766e-08	0.220111
-0.081	2.783e-08	0.221464
-0.08	2.779e-08	0.221146
-0.079	2.784e-08	0.221544
-0.078	2.791e-08	0.222101
-0.077	2.806e-08	0.223294
-0.076	2.805e-08	0.223215
-0.075	2.791e-08	0.222101
-0.074	2.768e-08	0.22027
-0.073	2.798e-08	0.222658
-0.072	2.793e-08	0.22226
-0.071	2.818e-08	0.224249
-0.07	2.829e-08	0.225125
-0.069	2.811e-08	0.223692
-0.068	2.831e-08	0.225284
-0.067	2.829e-08	0.225125
-0.066	2.824e-08	0.224727
-0.065	2.838e-08	0.225841
-0.064	2.852e-08	0.226955
-0.063	2.844e-08	0.226318
-0.062	2.825e-08	0.224806
-0.061	2.827e-08	0.224966
-0.06	2.857e-08	0.227353
-0.059	2.85e-08	0.226796
-0.058	2.872e-08	0.228546
-0.057	2.883e-08	0.229422
-0.056	2.861e-08	0.227671
-0.055	2.882e-08	0.229342
-0.054	2.89e-08	0.229979
-0.053	2.884e-08	0.229501
-0.052	2.899e-08	0.230695
-0.051	2.908e-08	0.231411
-0.05	2.895e-08	0.230377
-0.049	2.909e-08	0.231491
-0.048	2.904e-08	0.231093
-0.047	2.909e-08	0.231491
-0.046	2.913e-08	0.231809
-0.045	2.925e-08	0.232764
-0.044	2.932e-08	0.233321
-0.043	2.914e-08	0.231889
-0.042	2.929e-08	0.233082
-0.041	2.937e-08	0.233719
-0.04	2.927e-08	0.232923
-0.039	2.949e-08	0.234674
-0.038	2.962e-08	0.235708
-0.037	2.936e-08	0.233639
-0.036	2.959e-08	0.23547
-0.035	2.954e-08	0.235072
-0.034	2.959e-08	0.23547
-0.033	2.974e-08	0.236663
-0.032	2.983e-08	0.23738
-0.031	2.978e-08	0.236982
-0.03	2.979e-08	0.237061
-0.029	2.982e-08	0.2373
-0.028	2.997e-08	0.238494
-0.027	2.991e-08	0.238016
-0.026	3.013e-08	0.239767
-0.025	3.016e-08	0.240006
-0.024	2.992e-08	0.238096
-0.023	3.012e-08	0.239687
-0.022	3.018e-08	0.240165
-0.021	3.01e-08	0.239528
-0.02	3.03e-08	0.24112
-0.019	3.036e-08	0.241597
-0.018	3.022e-08	0.240483
-0.017	3.04e-08	0.241916
-0.016	3.037e-08	0.241677
-0.015	3.042e-08	0.242075
-0.014	3.051e-08	0.242791
-0.013	3.067e-08	0.244064
-0.012	3.065e-08	0.243905
-0.011	3.051e-08	0.242791
-0.01	3.066e-08	0.243985
-0.009	3.076e-08	0.24478
-0.008	3.065e-08	0.243905
-0.007	3.088e-08	0.245735
-0.006	3.093e-08	0.246133
-0.005	3.08e-08	0.245099
-0.004	3.097e-08	0.246451
-0.003	3.097e-08	0.246451
-0.002	3.098e-08	0.246531
-0.001	3.105e-08	0.247088
0	3.176e-08	0.252738
0.001	3.119e-08	0.248202
0.002	3.116e-08	0.247963
0.003	3.114e-08	0.247804
0.004	3.13e-08	0.249077
0.005	3.124e-08	0.2486
0.006	3.14e-08	0.249873
0.007	3.15e-08	0.250669
0.008	3.131e-08	0.249157
0.009	3.148e-08	0.25051
0.01	3.159e-08	0.251385
0.011	3.151e-08	0.250749
0.012	3.169e-08	0.252181
0.013	3.181e-08	0.253136
0.014	3.162e-08	0.251624
0.015	3.179e-08	0.252977
0.016	3.175e-08	0.252658
0.017	3.183e-08	0.253295
0.018	3.186e-08	0.253534
0.019	3.2e-08	0.254648
0.02	3.204e-08	0.254966
0.021	3.191e-08	0.253932
0.022	3.205e-08	0.255046
0.023	3.215e-08	0.255842
0.024	3.207e-08	0.255205
0.025	3.231e-08	0.257115
0.026	3.24e-08	0.257831
0.027	3.22e-08	0.256239
0.028	3.24e-08	0.257831
0.029	3.236e-08	0.257513
0.03	3.239e-08	0.257751
0.031	3.257e-08	0.259184
0.032	3.261e-08	0.259502
0.033	3.257e-08	0.259184
0.034	3.263e-08	0.259661
0.035	3.266e-08	0.2599
0.036	3.282e-08	0.261173
0.037	3.272e-08	0.260377
0.038	3.295e-08	0.262208
0.039	3.302e-08	0.262765
0.04	3.282e-08	0.261173
0.041	3.299e-08	0.262526
0.042	3.309e-08	0.263322
0.043	3.3e-08	0.262606
0.044	3.271e-08	0.260298
0.045	3.309e-08	0.263322
0.046	3.308e-08	0.263242
0.047	3.329e-08	0.264913
0.048	3.33e-08	0.264993
0.049	3.341e-08	0.265868
0.05	3.345e-08	0.266187
0.051	3.361e-08	0.26746
0.052	3.365e-08	0.267778
0.053	3.353e-08	0.266823
0.054	3.362e-08	0.267539
0.055	3.377e-08	0.268733
0.056	3.366e-08	0.267858
0.057	3.388e-08	0.269608
0.058	3.398e-08	0.270404
0.059	3.383e-08	0.269211
0.06	3.401e-08	0.270643
0.061	3.403e-08	0.270802
0.062	3.404e-08	0.270882
0.063	3.417e-08	0.271916
0.064	3.433e-08	0.273189
0.065	3.427e-08	0.272712
0.066	3.43e-08	0.272951
0.067	3.436e-08	0.273428
0.068	3.449e-08	0.274463
0.069	3.442e-08	0.273906
0.07	3.465e-08	0.275736
0.071	3.475e-08	0.276532
0.072	3.456e-08	0.27502
0.073	3.479e-08	0.27685
[truncated: 626 more rows]

## Sheet: N.inopinata
Oct. 23	2024 12:57:41
Cyclic Voltammetry
File: c:\users\user\desktop\fujimura\241023\h1a.txt
Data Source: Experiment
Instrument Model: CHI830D
Header:
Note:
Init E (V) = 0.7
High E (V) = 0.7
Low E (V) = -0.6
Final E (V) = 0.7
Init P/N = N
Scan Rate (V/s) = 0.02
Segment = 2
Sample Interval (V) = 0.001
Quiet Time (sec) = 2
Sensitivity (A/V) = 1e-7
Segment 1:
Ep = -0.444V
ip = -3.364e-8A
Ah = -1.008e-7C
Segment 2:
Ep = 0.345V
ip = 6.235e-9A
Ah = 3.931e-8C
Potential/V	Current/A	Current density/ µAcm^－2
0.7	4.203e-08	0.334464
0.699	3.146e-08	0.250351
0.698	2.911e-08	0.23165
0.697	2.742e-08	0.218201
0.696	2.62e-08	0.208493
0.695	2.474e-08	0.196875
0.694	2.36e-08	0.187803
0.693	2.26e-08	0.179845
0.692	2.133e-08	0.169739
0.691	2.024e-08	0.161065
0.69	1.951e-08	0.155256
0.689	1.851e-08	0.147298
0.688	1.775e-08	0.14125
0.687	1.688e-08	0.134327
0.686	1.617e-08	0.128677
0.685	1.524e-08	0.121276
0.684	1.456e-08	0.115865
0.683	1.408e-08	0.112045
0.682	1.338e-08	0.106475
0.681	1.262e-08	0.100427
0.68	1.227e-08	0.0976416
0.679	1.14e-08	0.0907183
0.678	1.086e-08	0.0864211
0.677	1.05e-08	0.0835563
0.676	9.815e-09	0.0781053
0.675	9.425e-09	0.0750018
0.674	8.994e-09	0.071572
0.673	8.366e-09	0.0665745
0.672	7.886e-09	0.0627548
0.671	7.495e-09	0.0596433
0.67	7.082e-09	0.0563568
0.669	6.721e-09	0.053484
0.668	6.114e-09	0.0486537
0.667	5.977e-09	0.0475635
0.666	5.347e-09	0.0425501
0.665	4.969e-09	0.039542
0.664	4.767e-09	0.0379346
0.663	4.29e-09	0.0341387
0.662	3.951e-09	0.0314411
0.661	3.794e-09	0.0301917
0.66	3.216e-09	0.0255921
0.659	2.916e-09	0.0232048
0.658	2.712e-09	0.0215814
0.657	2.294e-09	0.0182551
0.656	2.123e-09	0.0168943
0.655	1.762e-09	0.0140216
0.654	1.533e-09	0.0121992
0.653	1.082e-09	0.00861028
0.652	8.303e-10	0.00660732
0.651	7.42e-10	0.00590465
0.65	3.995e-10	0.00317912
0.649	5.45e-11	0.000433697
0.648	1.308e-11	0.000104087
0.647	-4.596e-10	-0.00365738
0.646	-6.679e-10	-0.00531498
0.645	-7.237e-10	-0.00575902
0.644	-1.184e-09	-0.00942197
0.643	-1.205e-09	-0.00958909
0.642	-1.4e-09	-0.0111408
0.641	-1.756e-09	-0.0139738
0.64	-2.05e-09	-0.0163134
0.639	-2.173e-09	-0.0172922
0.638	-2.335e-09	-0.0185813
0.637	-2.514e-09	-0.0200058
0.636	-2.82e-09	-0.0224408
0.635	-2.784e-09	-0.0221544
0.634	-3.232e-09	-0.0257194
0.633	-3.401e-09	-0.0270643
0.632	-3.384e-09	-0.026929
0.631	-3.697e-09	-0.0294198
0.63	-3.849e-09	-0.0306294
0.629	-3.806e-09	-0.0302872
0.628	-4.249e-09	-0.0338125
0.627	-4.478e-09	-0.0356348
0.626	-4.405e-09	-0.0350539
0.625	-4.714e-09	-0.0375128
0.624	-4.754e-09	-0.0378311
0.623	-4.952e-09	-0.0394068
0.622	-5.083e-09	-0.0404492
0.621	-5.332e-09	-0.0424307
0.62	-5.555e-09	-0.0442053
0.619	-5.475e-09	-0.0435687
0.618	-5.703e-09	-0.045383
0.617	-5.954e-09	-0.0473804
0.616	-5.873e-09	-0.0467358
0.615	-6.427e-09	-0.0511444
0.614	-6.524e-09	-0.0519163
0.613	-6.348e-09	-0.0505158
0.612	-6.616e-09	-0.0526485
0.611	-6.616e-09	-0.0526485
0.61	-6.688e-09	-0.0532214
0.609	-6.92e-09	-0.0550676
0.608	-7.099e-09	-0.056492
0.607	-7.152e-09	-0.0569138
0.606	-7.216e-09	-0.0574231
0.605	-7.293e-09	-0.0580358
0.604	-7.584e-09	-0.0603516
0.603	-7.427e-09	-0.0591022
0.602	-7.819e-09	-0.0622216
0.601	-7.909e-09	-0.0629378
0.6	-7.824e-09	-0.0622614
0.599	-8.106e-09	-0.0645055
0.598	-8.16e-09	-0.0649352
0.597	-8.148e-09	-0.0648397
0.596	-8.474e-09	-0.0674339
0.595	-8.539e-09	-0.0679512
0.594	-8.518e-09	-0.0677841
0.593	-8.739e-09	-0.0695428
0.592	-8.684e-09	-0.0691051
0.591	-8.863e-09	-0.0705295
0.59	-8.943e-09	-0.0711661
0.589	-9.246e-09	-0.0735773
0.588	-9.311e-09	-0.0740946
0.587	-9.21e-09	-0.0732909
0.586	-9.397e-09	-0.074779
0.585	-9.553e-09	-0.0760204
0.584	-9.432e-09	-0.0750575
0.583	-9.734e-09	-0.0774607
0.582	-9.829e-09	-0.0782167
0.581	-9.705e-09	-0.0772299
0.58	-9.984e-09	-0.0794501
0.579	-9.945e-09	-0.0791398
0.578	-9.976e-09	-0.0793865
0.577	-1.023e-08	-0.0814078
0.576	-1.039e-08	-0.082681
0.575	-1.034e-08	-0.0822831
0.574	-1.032e-08	-0.082124
0.573	-1.042e-08	-0.0829197
0.572	-1.066e-08	-0.0848296
0.571	-1.052e-08	-0.0837155
0.57	-1.08e-08	-0.0859437
0.569	-1.089e-08	-0.0866599
0.568	-1.078e-08	-0.0857845
0.567	-1.1e-08	-0.0875352
0.566	-1.104e-08	-0.0878535
0.565	-1.098e-08	-0.0873761
0.564	-1.129e-08	-0.089843
0.563	-1.134e-08	-0.0902409
0.562	-1.13e-08	-0.0899225
0.561	-1.15e-08	-0.0915141
0.56	-1.149e-08	-0.0914345
0.559	-1.155e-08	-0.091912
0.558	-1.163e-08	-0.0925486
0.557	-1.181e-08	-0.093981
0.556	-1.194e-08	-0.0950155
0.555	-1.18e-08	-0.0939014
0.554	-1.191e-08	-0.0947768
0.553	-1.217e-08	-0.0968458
0.552	-1.197e-08	-0.0952542
0.551	-1.231e-08	-0.0979599
0.55	-1.235e-08	-0.0982782
0.549	-1.222e-08	-0.0972437
0.548	-1.247e-08	-0.0992331
0.547	-1.239e-08	-0.0985965
0.546	-1.241e-08	-0.0987556
0.545	-1.264e-08	-0.100586
0.544	-1.268e-08	-0.100904
0.543	-1.272e-08	-0.101223
0.542	-1.275e-08	-0.101461
0.541	-1.273e-08	-0.101302
0.54	-1.299e-08	-0.103371
0.539	-1.283e-08	-0.102098
0.538	-1.316e-08	-0.104724
0.537	-1.319e-08	-0.104963
0.536	-1.31e-08	-0.104246
0.535	-1.331e-08	-0.105918
0.534	-1.333e-08	-0.106077
0.533	-1.324e-08	-0.105361
0.532	-1.351e-08	-0.107509
0.531	-1.355e-08	-0.107827
0.53	-1.349e-08	-0.10735
0.529	-1.369e-08	-0.108942
0.528	-1.365e-08	-0.108623
0.527	-1.37e-08	-0.109021
0.526	-1.372e-08	-0.10918
0.525	-1.393e-08	-0.110851
0.524	-1.398e-08	-0.111249
0.523	-1.383e-08	-0.110056
0.522	-1.399e-08	-0.111329
0.521	-1.413e-08	-0.112443
0.52	-1.397e-08	-0.11117
0.519	-1.427e-08	-0.113557
0.518	-1.432e-08	-0.113955
0.517	-1.42e-08	-0.113
0.516	-1.446e-08	-0.115069
0.515	-1.44e-08	-0.114592
0.514	-1.442e-08	-0.114751
0.513	-1.462e-08	-0.116342
0.512	-1.502e-08	-0.119525
0.511	-1.47e-08	-0.116979
0.51	-1.473e-08	-0.117218
0.509	-1.48e-08	-0.117775
0.508	-1.487e-08	-0.118332
0.507	-1.479e-08	-0.117695
0.506	-1.502e-08	-0.119525
0.505	-1.509e-08	-0.120082
0.504	-1.498e-08	-0.119207
0.503	-1.515e-08	-0.12056
0.502	-1.518e-08	-0.120799
0.501	-1.505e-08	-0.119764
0.5	-1.538e-08	-0.12239
0.499	-1.54e-08	-0.122549
0.498	-1.526e-08	-0.121435
0.497	-1.552e-08	-0.123504
0.496	-1.539e-08	-0.12247
0.495	-1.55e-08	-0.123345
0.494	-1.551e-08	-0.123425
0.493	-1.566e-08	-0.124618
0.492	-1.574e-08	-0.125255
0.491	-1.557e-08	-0.123902
0.49	-1.569e-08	-0.124857
0.489	-1.586e-08	-0.12621
0.488	-1.564e-08	-0.124459
0.487	-1.614e-08	-0.128438
0.486	-1.608e-08	-0.127961
0.485	-1.595e-08	-0.126926
0.484	-1.62e-08	-0.128916
0.483	-1.614e-08	-0.128438
0.482	-1.61e-08	-0.12812
0.481	-1.631e-08	-0.129791
0.48	-1.643e-08	-0.130746
0.479	-1.636e-08	-0.130189
0.478	-1.638e-08	-0.130348
0.477	-1.638e-08	-0.130348
0.476	-1.66e-08	-0.132099
0.475	-1.632e-08	-0.12987
0.474	-1.673e-08	-0.133133
0.473	-1.673e-08	-0.133133
0.472	-1.661e-08	-0.132178
0.471	-1.677e-08	-0.133451
0.47	-1.678e-08	-0.133531
0.469	-1.67e-08	-0.132894
0.468	-1.695e-08	-0.134884
0.467	-1.697e-08	-0.135043
0.466	-1.689e-08	-0.134406
0.465	-1.709e-08	-0.135998
0.464	-1.699e-08	-0.135202
0.463	-1.713e-08	-0.136316
0.462	-1.711e-08	-0.136157
0.461	-1.732e-08	-0.137828
0.46	-1.734e-08	-0.137987
0.459	-1.723e-08	-0.137112
0.458	-1.732e-08	-0.137828
0.457	-1.748e-08	-0.139101
0.456	-1.729e-08	-0.137589
0.455	-1.759e-08	-0.139977
0.454	-1.762e-08	-0.140216
0.453	-1.747e-08	-0.139022
0.452	-1.775e-08	-0.14125
0.451	-1.764e-08	-0.140375
0.45	-1.763e-08	-0.140295
0.449	-1.781e-08	-0.141727
0.448	-1.797e-08	-0.143001
0.447	-1.792e-08	-0.142603
0.446	-1.791e-08	-0.142523
0.445	-1.791e-08	-0.142523
0.444	-1.81e-08	-0.144035
0.443	-1.79e-08	-0.142444
0.442	-1.816e-08	-0.144513
0.441	-1.821e-08	-0.144911
0.44	-1.808e-08	-0.143876
0.439	-1.826e-08	-0.145308
0.438	-1.826e-08	-0.145308
0.437	-1.812e-08	-0.144194
0.436	-1.842e-08	-0.146582
0.435	-1.86e-08	-0.148014
0.434	-1.838e-08	-0.146263
0.433	-1.844e-08	-0.146741
0.432	-1.858e-08	-0.147855
0.431	-1.856e-08	-0.147696
0.43	-1.857e-08	-0.147775
0.429	-1.874e-08	-0.149128
0.428	-1.88e-08	-0.149606
0.427	-1.866e-08	-0.148492
0.426	-1.874e-08	-0.149128
0.425	-1.888e-08	-0.150242
0.424	-1.874e-08	-0.149128
0.423	-1.911e-08	-0.152073
0.422	-1.908e-08	-0.151834
0.421	-1.893e-08	-0.15064
0.42	-1.917e-08	-0.15255
0.419	-1.908e-08	-0.151834
0.418	-1.902e-08	-0.151356
0.417	-1.923e-08	-0.153027
0.416	-1.928e-08	-0.153425
0.415	-1.925e-08	-0.153187
0.414	-1.93e-08	-0.153585
0.413	-1.927e-08	-0.153346
0.412	-1.951e-08	-0.155256
0.411	-1.926e-08	-0.153266
0.41	-1.997e-08	-0.158916
0.409	-1.97e-08	-0.156768
0.408	-1.95e-08	-0.155176
0.407	-1.964e-08	-0.15629
0.406	-1.967e-08	-0.156529
0.405	-1.954e-08	-0.155494
0.404	-1.985e-08	-0.157961
0.403	-1.986e-08	-0.158041
0.402	-1.972e-08	-0.156927
0.401	-1.994e-08	-0.158677
0.4	-1.988e-08	-0.1582
0.399	-1.99e-08	-0.158359
0.398	-1.989e-08	-0.15828
0.397	-2.017e-08	-0.160508
0.396	-2.014e-08	-0.160269
0.395	-2.001e-08	-0.159235
0.394	-2.013e-08	-0.160189
0.393	-2.023e-08	-0.160985
0.392	-2.01e-08	-0.159951
0.391	-2.038e-08	-0.162179
0.39	-2.036e-08	-0.16202
0.389	-2.028e-08	-0.161383
0.388	-2.044e-08	-0.162656
0.387	-2.04e-08	-0.162338
0.386	-2.035e-08	-0.16194
0.385	-2.055e-08	-0.163532
0.384	-2.071e-08	-0.164805
0.383	-2.062e-08	-0.164089
0.382	-2.061e-08	-0.164009
0.381	-2.066e-08	-0.164407
0.38	-2.076e-08	-0.165203
0.379	-2.065e-08	-0.164327
0.378	-2.09e-08	-0.166317
0.377	-2.094e-08	-0.166635
0.376	-2.08e-08	-0.165521
0.375	-2.099e-08	-0.167033
0.374	-2.102e-08	-0.167272
0.373	-2.085e-08	-0.165919
0.372	-2.119e-08	-0.168625
0.371	-2.129e-08	-0.16942
0.37	-2.116e-08	-0.168386
0.369	-2.134e-08	-0.169818
0.368	-2.123e-08	-0.168943
0.367	-2.13e-08	-0.1695
0.366	-2.134e-08	-0.169818
0.365	-2.144e-08	-0.170614
0.364	-2.153e-08	-0.17133
0.363	-2.134e-08	-0.169818
0.362	-2.145e-08	-0.170694
0.361	-2.16e-08	-0.171887
0.36	-2.14e-08	-0.170296
0.359	-2.169e-08	-0.172604
0.358	-2.172e-08	-0.172842
0.357	-2.168e-08	-0.172524
0.356	-2.188e-08	-0.174116
0.355	-2.18e-08	-0.173479
0.354	-2.175e-08	-0.173081
0.353	-2.198e-08	-0.174911
0.352	-2.201e-08	-0.17515
0.351	-2.195e-08	-0.174673
0.35	-2.198e-08	-0.174911
0.349	-2.201e-08	-0.17515
0.348	-2.218e-08	-0.176503
0.347	-2.195e-08	-0.174673
0.346	-2.233e-08	-0.177696
0.345	-2.233e-08	-0.177696
0.344	-2.215e-08	-0.176264
0.343	-2.234e-08	-0.177776
0.342	-2.235e-08	-0.177856
0.341	-2.223e-08	-0.176901
0.34	-2.248e-08	-0.17889
0.339	-2.246e-08	-0.178731
0.338	-2.239e-08	-0.178174
0.337	-2.261e-08	-0.179925
0.336	-2.249e-08	-0.17897
0.335	-2.257e-08	-0.179606
0.334	-2.261e-08	-0.179925
0.333	-2.288e-08	-0.182073
0.332	-2.286e-08	-0.181914
0.331	-2.273e-08	-0.18088
0.33	-2.287e-08	-0.181994
0.329	-2.296e-08	-0.18271
0.328	-2.279e-08	-0.181357
0.327	-2.305e-08	-0.183426
0.326	-2.308e-08	-0.183665
0.325	-2.294e-08	-0.182551
0.324	-2.32e-08	-0.18462
0.323	-2.306e-08	-0.183506
0.322	-2.304e-08	-0.183346
0.321	-2.326e-08	-0.185097
0.32	-2.337e-08	-0.185973
0.319	-2.34e-08	-0.186211
0.318	-2.335e-08	-0.185813
0.317	-2.336e-08	-0.185893
0.316	-2.353e-08	-0.187246
0.315	-2.331e-08	-0.185495
0.314	-2.358e-08	-0.187644
0.313	-2.365e-08	-0.188201
0.312	-2.351e-08	-0.187087
0.311	-2.369e-08	-0.188519
0.31	-2.373e-08	-0.188837
0.309	-2.361e-08	-0.187882
0.308	-2.389e-08	-0.190111
0.307	-2.423e-08	-0.192816
0.306	-2.385e-08	-0.189792
0.305	-2.399e-08	-0.190906
0.304	-2.399e-08	-0.190906
0.303	-2.4e-08	-0.190986
0.302	-2.404e-08	-0.191304
0.301	-2.419e-08	-0.192498
0.3	-2.424e-08	-0.192896
0.299	-2.404e-08	-0.191304
0.298	-2.423e-08	-0.192816
0.297	-2.43e-08	-0.193373
0.296	-2.41e-08	-0.191782
0.295	-2.446e-08	-0.194646
0.294	-2.449e-08	-0.194885
0.293	-2.432e-08	-0.193532
0.292	-2.455e-08	-0.195363
0.291	-2.444e-08	-0.194487
0.29	-2.443e-08	-0.194408
0.289	-2.466e-08	-0.196238
0.288	-2.472e-08	-0.196716
0.287	-2.468e-08	-0.196397
0.286	-2.47e-08	-0.196556
0.285	-2.47e-08	-0.196556
0.284	-2.491e-08	-0.198227
0.283	-2.47e-08	-0.196556
0.282	-2.51e-08	-0.199739
0.281	-2.507e-08	-0.199501
0.28	-2.491e-08	-0.198227
0.279	-2.508e-08	-0.19958
0.278	-2.51e-08	-0.199739
0.277	-2.497e-08	-0.198705
0.276	-2.514e-08	-0.200058
0.275	-2.54e-08	-0.202127
0.274	-2.517e-08	-0.200296
0.273	-2.531e-08	-0.201411
0.272	-2.524e-08	-0.200854
0.271	-2.531e-08	-0.201411
0.27	-2.534e-08	-0.201649
0.269	-2.557e-08	-0.20348
0.268	-2.557e-08	-0.20348
0.267	-2.539e-08	-0.202047
0.266	-2.55e-08	-0.202923
0.265	-2.564e-08	-0.204037
0.264	-2.547e-08	-0.202684
0.263	-2.572e-08	-0.204673
0.262	-2.578e-08	-0.205151
0.261	-2.561e-08	-0.203798
0.26	-2.586e-08	-0.205787
0.259	-2.574e-08	-0.204832
0.258	-2.572e-08	-0.204673
0.257	-2.598e-08	-0.206742
0.256	-2.603e-08	-0.20714
0.255	-2.599e-08	-0.206822
0.254	-2.603e-08	-0.20714
0.253	-2.609e-08	-0.207618
0.252	-2.621e-08	-0.208573
0.251	-2.601e-08	-0.206981
0.25	-2.631e-08	-0.209368
0.249	-2.634e-08	-0.209607
0.248	-2.619e-08	-0.208413
0.247	-2.634e-08	-0.209607
0.246	-2.638e-08	-0.209925
0.245	-2.628e-08	-0.20913
0.244	-2.653e-08	-0.211119
0.243	-2.663e-08	-0.211915
0.242	-2.649e-08	-0.210801
0.241	-2.663e-08	-0.211915
0.24	-2.656e-08	-0.211358
0.239	-2.665e-08	-0.212074
0.238	-2.669e-08	-0.212392
0.237	-2.686e-08	-0.213745
0.236	-2.692e-08	-0.214223
0.235	-2.673e-08	-0.212711
0.234	-2.686e-08	-0.213745
0.233	-2.701e-08	-0.214939
0.232	-2.682e-08	-0.213427
0.231	-2.716e-08	-0.216132
0.23	-2.716e-08	-0.216132
0.229	-2.698e-08	-0.2147
0.228	-2.722e-08	-0.21661
0.227	-2.713e-08	-0.215894
0.226	-2.708e-08	-0.215496
0.225	-2.73e-08	-0.217246
0.224	-2.738e-08	-0.217883
0.223	-2.736e-08	-0.217724
0.222	-2.735e-08	-0.217644
0.221	-2.736e-08	-0.217724
0.22	-2.756e-08	-0.219316
0.219	-2.729e-08	-0.217167
0.218	-2.766e-08	-0.220111
0.217	-2.769e-08	-0.22035
0.216	-2.752e-08	-0.218997
0.215	-2.769e-08	-0.22035
0.214	-2.775e-08	-0.220827
0.213	-2.753e-08	-0.219077
0.212	-2.796e-08	-0.222499
0.211	-2.791e-08	-0.222101
0.21	-2.78e-08	-0.221225
0.209	-2.805e-08	-0.223215
0.208	-2.79e-08	-0.222021
0.207	-2.803e-08	-0.223056
0.206	-2.805e-08	-0.223215
0.205	-2.859e-08	-0.227512
0.204	-2.838e-08	-0.225841
0.203	-2.819e-08	-0.224329
0.202	-2.832e-08	-0.225363
0.201	-2.839e-08	-0.22592
0.2	-2.825e-08	-0.224806
0.199	-2.852e-08	-0.226955
0.198	-2.856e-08	-0.227273
0.197	-2.848e-08	-0.226637
0.196	-2.868e-08	-0.228228
0.195	-2.863e-08	-0.22783
0.194	-2.856e-08	-0.227273
0.193	-2.881e-08	-0.229263
0.192	-2.89e-08	-0.229979
0.191	-2.88e-08	-0.229183
0.19	-2.88e-08	-0.229183
0.189	-2.878e-08	-0.229024
0.188	-2.896e-08	-0.230456
0.187	-2.873e-08	-0.228626
0.186	-2.899e-08	-0.230695
0.185	-2.91e-08	-0.23157
0.184	-2.888e-08	-0.22982
0.183	-2.911e-08	-0.23165
0.182	-2.911e-08	-0.23165
0.181	-2.899e-08	-0.230695
0.18	-2.929e-08	-0.233082
0.179	-2.939e-08	-0.233878
0.178	-2.92e-08	-0.232366
0.177	-2.941e-08	-0.234037
0.176	-2.932e-08	-0.233321
0.175	-2.936e-08	-0.233639
0.174	-2.942e-08	-0.234117
0.173	-2.96e-08	-0.235549
0.172	-2.963e-08	-0.235788
0.171	-2.943e-08	-0.234196
0.17	-2.958e-08	-0.23539
0.169	-2.975e-08	-0.236743
0.168	-2.955e-08	-0.235151
0.167	-2.991e-08	-0.238016
0.166	-2.995e-08	-0.238335
0.165	-2.972e-08	-0.236504
0.164	-3.002e-08	-0.238892
0.163	-2.99e-08	-0.237937
0.162	-2.986e-08	-0.237618
0.161	-3.009e-08	-0.239449
0.16	-3.017e-08	-0.240085
0.159	-3.011e-08	-0.239608
0.158	-3.012e-08	-0.239687
0.157	-3.011e-08	-0.239608
0.156	-3.033e-08	-0.241358
0.155	-3.013e-08	-0.239767
0.154	-3.045e-08	-0.242313
0.153	-3.05e-08	-0.242711
0.152	-3.036e-08	-0.241597
0.151	-3.053e-08	-0.24295
0.15	-3.056e-08	-0.243189
0.149	-3.042e-08	-0.242075
0.148	-3.072e-08	-0.244462
0.147	-3.076e-08	-0.24478
0.146	-3.064e-08	-0.243825
0.145	-3.086e-08	-0.245576
0.144	-3.077e-08	-0.24486
0.143	-3.079e-08	-0.245019
0.142	-3.087e-08	-0.245656
0.141	-3.108e-08	-0.247327
0.14	-3.114e-08	-0.247804
0.139	-3.098e-08	-0.246531
0.138	-3.108e-08	-0.247327
0.137	-3.122e-08	-0.248441
0.136	-3.102e-08	-0.246849
0.135	-3.13e-08	-0.249077
0.134	-3.131e-08	-0.249157
0.133	-3.116e-08	-0.247963
0.132	-3.141e-08	-0.249953
0.131	-3.126e-08	-0.248759
0.13	-3.13e-08	-0.249077
0.129	-3.149e-08	-0.250589
0.128	-3.171e-08	-0.25234
0.127	-3.156e-08	-0.251147
0.126	-3.163e-08	-0.251704
0.125	-3.163e-08	-0.251704
0.124	-3.178e-08	-0.252897
0.123	-3.163e-08	-0.251704
0.122	-3.189e-08	-0.253773
0.121	-3.193e-08	-0.254091
0.12	-3.176e-08	-0.252738
0.119	-3.196e-08	-0.25433
0.118	-3.196e-08	-0.25433
0.117	-3.188e-08	-0.253693
0.116	-3.216e-08	-0.255921
0.115	-3.223e-08	-0.256478
0.114	-3.206e-08	-0.255125
0.113	-3.229e-08	-0.256956
0.112	-3.217e-08	-0.256001
0.111	-3.227e-08	-0.256797
0.11	-3.23e-08	-0.257035
0.109	-3.243e-08	-0.25807
0.108	-3.258e-08	-0.259263
0.107	-3.236e-08	-0.257513
0.106	-3.25e-08	-0.258627
0.105	-3.269e-08	-0.260139
0.104	-3.252e-08	-0.258786
0.103	-3.303e-08	-0.262844
0.102	-3.305e-08	-0.263004
0.101	-3.275e-08	-0.260616
0.1	-3.302e-08	-0.262765
0.099	-3.293e-08	-0.262049
0.098	-3.286e-08	-0.261492
0.097	-3.309e-08	-0.263322
0.096	-3.317e-08	-0.263958
0.095	-3.312e-08	-0.263561
0.094	-3.312e-08	-0.263561
0.093	-3.313e-08	-0.26364
0.092	-3.33e-08	-0.264993
0.091	-3.312e-08	-0.263561
0.09	-3.344e-08	-0.266107
0.089	-3.346e-08	-0.266266
0.088	-3.328e-08	-0.264834
0.087	-3.346e-08	-0.266266
0.086	-3.351e-08	-0.266664
0.085	-3.34e-08	-0.265789
0.084	-3.366e-08	-0.267858
0.083	-3.367e-08	-0.267937
0.082	-3.358e-08	-0.267221
0.081	-3.382e-08	-0.269131
0.08	-3.374e-08	-0.268494
0.079	-3.382e-08	-0.269131
0.078	-3.384e-08	-0.26929
0.077	-3.414e-08	-0.271677
0.076	-3.411e-08	-0.271439
0.075	-3.399e-08	-0.270484
0.074	-3.406e-08	-0.271041
0.073	-3.423e-08	-0.272394
0.072	-3.404e-08	-0.270882
0.071	-3.44e-08	-0.273747
0.07	-3.439e-08	-0.273667
0.069	-3.423e-08	-0.272394
0.068	-3.454e-08	-0.274861
0.067	-3.44e-08	-0.273747
0.066	-3.439e-08	-0.273667
0.065	-3.468e-08	-0.275975
0.064	-3.477e-08	-0.276691
0.063	-3.47e-08	-0.276134
0.062	-3.475e-08	-0.276532
0.061	-3.476e-08	-0.276611
0.06	-3.492e-08	-0.277885
0.059	-3.474e-08	-0.276452
0.058	-3.503e-08	-0.27876
0.057	-3.509e-08	-0.279237
0.056	-3.487e-08	-0.277487
0.055	-3.509e-08	-0.279237
0.054	-3.507e-08	-0.279078
0.053	-3.495e-08	-0.278123
0.052	-3.529e-08	-0.280829
0.051	-3.534e-08	-0.281227
0.05	-3.522e-08	-0.280272
0.049	-3.54e-08	-0.281704
0.048	-3.535e-08	-0.281306
0.047	-3.545e-08	-0.282102
0.046	-3.54e-08	-0.281704
0.045	-3.566e-08	-0.283773
0.044	-3.57e-08	-0.284092
0.043	-3.554e-08	-0.282818
0.042	-3.567e-08	-0.283853
0.041	-3.586e-08	-0.285365
0.04	-3.565e-08	-0.283694
0.039	-3.603e-08	-0.286718
0.038	-3.608e-08	-0.287116
0.037	-3.588e-08	-0.285524
0.036	-3.619e-08	-0.287991
0.035	-3.612e-08	-0.287434
0.034	-3.609e-08	-0.287195
0.033	-3.632e-08	-0.289025
0.032	-3.64e-08	-0.289662
0.031	-3.636e-08	-0.289344
0.03	-3.64e-08	-0.289662
0.029	-3.642e-08	-0.289821
0.028	-3.665e-08	-0.291651
0.027	-3.641e-08	-0.289742
0.026	-3.689e-08	-0.293561
0.025	-3.683e-08	-0.293084
0.024	-3.663e-08	-0.291492
0.023	-3.689e-08	-0.293561
0.022	-3.688e-08	-0.293482
0.021	-3.676e-08	-0.292527
0.02	-3.71e-08	-0.295232
0.019	-3.716e-08	-0.29571
0.018	-3.699e-08	-0.294357
0.017	-3.724e-08	-0.296347
0.016	-3.713e-08	-0.295471
0.015	-3.724e-08	-0.296347
0.014	-3.73e-08	-0.296824
0.013	-3.755e-08	-0.298813
0.012	-3.756e-08	-0.298893
0.011	-3.741e-08	-0.297699
0.01	-3.755e-08	-0.298813
0.009	-3.771e-08	-0.300087
0.008	-3.75e-08	-0.298416
0.007	-3.782e-08	-0.300962
0.006	-3.789e-08	-0.301519
0.005	-3.768e-08	-0.299848
0.004	-3.801e-08	-0.302474
0.003	-3.785e-08	-0.301201
0.002	-3.784e-08	-0.301121
0.001	-3.811e-08	-0.30327
0	-3.902e-08	-0.310511
-0.001	-3.829e-08	-0.304702
-0.002	-3.829e-08	-0.304702
-0.003	-3.832e-08	-0.304941
-0.004	-3.856e-08	-0.306851
-0.005	-3.827e-08	-0.304543
-0.006	-3.867e-08	-0.307726
-0.007	-3.87e-08	-0.307965
-0.008	-3.856e-08	-0.306851
-0.009	-3.876e-08	-0.308442
-0.01	-3.88e-08	-0.308761
-0.011	-3.867e-08	-0.307726
-0.012	-3.901e-08	-0.310432
-0.013	-3.912e-08	-0.311307
-0.014	-3.896e-08	-0.310034
-0.015	-3.914e-08	-0.311466
-0.016	-3.909e-08	-0.311068
-0.017	-3.912e-08	-0.311307
-0.018	-3.918e-08	-0.311785
-0.019	-3.935e-08	-0.313137
-0.02	-3.942e-08	-0.313694
-0.021	-3.926e-08	-0.312421
-0.022	-3.942e-08	-0.313694
-0.023	-3.967e-08	-0.315684
-0.024	-3.945e-08	-0.313933
-0.025	-3.987e-08	-0.317275
-0.026	-3.992e-08	-0.317673
-0.027	-3.977e-08	-0.31648
-0.028	-3.999e-08	-0.31823
-0.029	-3.993e-08	-0.317753
-0.03	-3.988e-08	-0.317355
-0.031	-4.014e-08	-0.319424
-0.032	-4.026e-08	-0.320379
-0.033	-4.024e-08	-0.32022
-0.034	-4.03e-08	-0.320697
-0.035	-4.033e-08	-0.320936
-0.036	-4.055e-08	-0.322687
-0.037	-4.032e-08	-0.320856
-0.038	-4.07e-08	-0.32388
-0.039	-4.074e-08	-0.324199
-0.04	-4.056e-08	-0.322766
-0.041	-4.079e-08	-0.324597
-0.042	-4.08e-08	-0.324676
-0.043	-4.067e-08	-0.323642
-0.044	-4.107e-08	-0.326825
-0.045	-4.108e-08	-0.326904
-0.046	-4.099e-08	-0.326188
-0.047	-4.122e-08	-0.328018
-0.048	-4.112e-08	-0.327223
-0.049	-4.129e-08	-0.328575
-0.05	-4.13e-08	-0.328655
-0.051	-4.156e-08	-0.330724
-0.052	-4.168e-08	-0.331679
-0.053	-4.148e-08	-0.330087
-0.054	-4.163e-08	-0.331281
-0.055	-4.18e-08	-0.332634
-0.056	-4.161e-08	-0.331122
-0.057	-4.198e-08	-0.334066
-0.058	-4.201e-08	-0.334305
-0.059	-4.187e-08	-0.333191
-0.06	-4.218e-08	-0.335658
-0.061	-4.21e-08	-0.335021
-0.062	-4.205e-08	-0.334623
-0.063	-4.24e-08	-0.337408
-0.064	-4.252e-08	-0.338363
-0.065	-4.247e-08	-0.337966
-0.066	-4.245e-08	-0.337806
-0.067	-4.253e-08	-0.338443
-0.068	-4.272e-08	-0.339955
-0.069	-4.255e-08	-0.338602
-0.07	-4.287e-08	-0.341149
-0.071	-4.297e-08	-0.341944
-0.072	-4.279e-08	-0.340512
-0.073	-4.304e-08	-0.342501
-0.074	-4.308e-08	-0.34282
-0.075	-4.296e-08	-0.341865
-0.076	-4.337e-08	-0.345127
-0.077	-4.351e-08	-0.346242
-0.078	-4.339e-08	-0.345287
-0.079	-4.362e-08	-0.347117
-0.08	-4.355e-08	-0.34656
-0.081	-4.367e-08	-0.347515
-0.082	-4.375e-08	-0.348151
-0.083	-4.398e-08	-0.349982
-0.084	-4.406e-08	-0.350618
-0.085	-4.389e-08	-0.349266
-0.086	-4.409e-08	-0.350857
-0.087	-4.427e-08	-0.352289
-0.088	-4.408e-08	-0.350777
-0.089	-4.453e-08	-0.354358
-0.09	-4.452e-08	-0.354279
-0.091	-4.445e-08	-0.353722
-0.092	-4.472e-08	-0.35587
-0.093	-4.463e-08	-0.355154
-0.094	-4.463e-08	-0.355154
-0.095	-4.488e-08	-0.357144
-0.096	-4.501e-08	-0.358178
-0.097	-4.501e-08	-0.358178
-0.098	-4.511e-08	-0.358974
-0.099	-4.513e-08	-0.359133
-0.1	-4.54e-08	-0.361282
-0.101	-4.522e-08	-0.359849
-0.102	-4.587e-08	-0.365022
-0.103	-4.578e-08	-0.364306
-0.104	-4.558e-08	-0.362714
-0.105	-4.58e-08	-0.364465
-0.106	-4.586e-08	-0.364942
-0.107	-4.572e-08	-0.363828
-0.108	-4.61e-08	-0.366852
-0.109	-4.615e-08	-0.36725
-0.11	-4.605e-08	-0.366454
-0.111	-4.628e-08	-0.368285
-0.112	-4.624e-08	-0.367966
-0.113	-4.64e-08	-0.369239
-0.114	-4.645e-08	-0.369637
-0.115	-4.68e-08	-0.372423
-0.116	-4.683e-08	-0.372661
-0.117	-4.668e-08	-0.371468
-0.118	-4.685e-08	-0.37282
-0.119	-4.703e-08	-0.374253
-0.12	-4.691e-08	-0.373298
-0.121	-4.725e-08	-0.376004
-0.122	-4.731e-08	-0.376481
-0.123	-4.72e-08	-0.375606
-0.124	-4.757e-08	-0.37855
-0.125	-4.745e-08	-0.377595
-0.126	-4.751e-08	-0.378073
-0.127	-4.783e-08	-0.380619
-0.128	-4.805e-08	-0.38237
-0.129	-4.797e-08	-0.381733
-0.13	-4.806e-08	-0.382449
-0.131	-4.814e-08	-0.383086
-0.132	-4.837e-08	-0.384916
-0.133	-4.815e-08	-0.383166
-0.134	-4.854e-08	-0.386269
-0.135	-4.867e-08	-0.387304
-0.136	-4.849e-08	-0.385871
-0.137	-4.879e-08	-0.388258
-0.138	-4.882e-08	-0.388497
-0.139	-4.867e-08	-0.387304
-0.14	-4.909e-08	-0.390646
-0.141	-4.924e-08	-0.391839
-0.142	-4.901e-08	-0.390009
-0.143	-4.928e-08	-0.392158
-0.144	-4.928e-08	-0.392158
-0.145	-4.936e-08	-0.392794
-0.146	-4.943e-08	-0.393351
-0.147	-4.97e-08	-0.3955
-0.148	-4.982e-08	-0.396455
-0.149	-4.967e-08	-0.395261
-0.15	-4.985e-08	-0.396694
-0.151	-5.012e-08	-0.398842
-0.152	-4.988e-08	-0.396932
-0.153	-5.036e-08	-0.400752
-0.154	-5.043e-08	-0.401309
-0.155	-5.031e-08	-0.400354
-0.156	-5.061e-08	-0.402742
-0.157	-5.054e-08	-0.402185
-0.158	-5.055e-08	-0.402264
-0.159	-5.088e-08	-0.40489
-0.16	-5.1e-08	-0.405845
-0.161	-5.105e-08	-0.406243
-0.162	-5.104e-08	-0.406163
-0.163	-5.111e-08	-0.40672
-0.164	-5.139e-08	-0.408949
-0.165	-5.119e-08	-0.407357
-0.166	-5.163e-08	-0.410858
-0.167	-5.169e-08	-0.411336
-0.168	-5.151e-08	-0.409904
-0.169	-5.177e-08	-0.411973
-0.17	-5.185e-08	-0.412609
-0.171	-5.176e-08	-0.411893
-0.172	-5.223e-08	-0.415633
-0.173	-5.23e-08	-0.41619
-0.174	-5.218e-08	-0.415235
-0.175	-5.246e-08	-0.417463
-0.176	-5.237e-08	-0.416747
-0.177	-5.249e-08	-0.417702
-0.178	-5.258e-08	-0.418418
-0.179	-5.297e-08	-0.421522
-0.18	-5.299e-08	-0.421681
-0.181	-5.282e-08	-0.420328
-0.182	-5.299e-08	-0.421681
-0.183	-5.324e-08	-0.42367
-0.184	-5.304e-08	-0.422079
-0.185	-5.344e-08	-0.425262
-0.186	-5.349e-08	-0.42566
-0.187	-5.334e-08	-0.424466
-0.188	-5.37e-08	-0.427331
-0.189	-5.358e-08	-0.426376
-0.19	-5.358e-08	-0.426376
-0.191	-5.392e-08	-0.429082
-0.192	-5.409e-08	-0.430435
-0.193	-5.408e-08	-0.430355
-0.194	-5.419e-08	-0.43123
-0.195	-5.423e-08	-0.431549
-0.196	-5.451e-08	-0.433777
-0.197	-5.435e-08	-0.432504
-0.198	-5.472e-08	-0.435448
-0.199	-5.484e-08	-0.436403
-0.2	-5.468e-08	-0.43513
-0.201	-5.496e-08	-0.437358
-0.202	-5.497e-08	-0.437437
-0.203	-5.489e-08	-0.436801
-0.204	-5.538e-08	-0.4407
-0.205	-5.588e-08	-0.444679
-0.206	-5.539e-08	-0.44078
-0.207	-5.56e-08	-0.442451
-0.208	-5.559e-08	-0.442371
-0.209	-5.57e-08	-0.443247
-0.21	-5.582e-08	-0.444201
-0.211	-5.605e-08	-0.446032
-0.212	-5.617e-08	-0.446987
-0.213	-5.598e-08	-0.445475
-0.214	-5.623e-08	-0.447464
-0.215	-5.643e-08	-0.449056
-0.216	-5.621e-08	-0.447305
-0.217	-5.667e-08	-0.450966
-0.218	-5.679e-08	-0.45192
-0.219	-5.655e-08	-0.450011
-0.22	-5.689e-08	-0.452716
-0.221	-5.682e-08	-0.452159
-0.222	-5.681e-08	-0.45208
-0.223	-5.717e-08	-0.454944
-0.224	-5.731e-08	-0.456058
-0.225	-5.732e-08	-0.456138
-0.226	-5.742e-08	-0.456934
-0.227	-5.743e-08	-0.457013
-0.228	-5.78e-08	-0.459958
-0.229	-5.752e-08	-0.45773
-0.23	-5.805e-08	-0.461947
-0.231	-5.808e-08	-0.462186
-0.232	-5.792e-08	-0.460913
-0.233	-5.822e-08	-0.4633
-0.234	-5.83e-08	-0.463937
-0.235	-5.823e-08	-0.46338
-0.236	-5.858e-08	-0.466165
-0.237	-5.87e-08	-0.46712
-0.238	-5.86e-08	-0.466324
-0.239	-5.889e-08	-0.468632
-0.24	-5.888e-08	-0.468552
-0.241	-5.898e-08	-0.469348
-0.242	-5.909e-08	-0.470223
-0.243	-5.941e-08	-0.47277
-0.244	-5.949e-08	-0.473406
-0.245	-5.938e-08	-0.472531
-0.246	-5.959e-08	-0.474202
-0.247	-5.985e-08	-0.476271
-0.248	-5.962e-08	-0.474441
-0.249	-6.004e-08	-0.477783
-0.25	-6.02e-08	-0.479056
-0.251	-6.007e-08	-0.478022
-0.252	-6.049e-08	-0.481364
-0.253	-6.034e-08	-0.48017
-0.254	-6.035e-08	-0.48025
-0.255	-6.073e-08	-0.483274
-0.256	-6.087e-08	-0.484388
-0.257	-6.085e-08	-0.484229
-0.258	-6.093e-08	-0.484866
-0.259	-6.105e-08	-0.48582
-0.26	-6.127e-08	-0.487571
-0.261	-6.112e-08	-0.486378
-0.262	-6.161e-08	-0.490277
-0.263	-6.173e-08	-0.491232
-0.264	-6.156e-08	-0.489879
-0.265	-6.183e-08	-0.492028
-0.266	-6.195e-08	-0.492982
-0.267	-6.186e-08	-0.492266
-0.268	-6.228e-08	-0.495608
-0.269	-6.247e-08	-0.49712
-0.27	-6.233e-08	-0.496006
-0.271	-6.261e-08	-0.498235
-0.272	-6.26e-08	-0.498155
-0.273	-6.274e-08	-0.499269
-0.274	-6.278e-08	-0.499587
-0.275	-6.307e-08	-0.501895
-0.276	-6.327e-08	-0.503487
-0.277	-6.305e-08	-0.501736
-0.278	-6.329e-08	-0.503646
-0.279	-6.361e-08	-0.506192
-0.28	-6.344e-08	-0.504839
-0.281	-6.399e-08	-0.509216
-0.282	-6.408e-08	-0.509932
-0.283	-6.392e-08	-0.508659
-0.284	-6.43e-08	-0.511683
-0.285	-6.416e-08	-0.510569
-0.286	-6.419e-08	-0.510808
-0.287	-6.454e-08	-0.513593
-0.288	-6.47e-08	-0.514866
-0.289	-6.473e-08	-0.515105
-0.29	-6.479e-08	-0.515582
-0.291	-6.489e-08	-0.516378
-0.292	-6.525e-08	-0.519243
-0.293	-6.497e-08	-0.517015
-0.294	-6.554e-08	-0.521551
-0.295	-6.567e-08	-0.522585
-0.296	-6.542e-08	-0.520596
-0.297	-6.576e-08	-0.523301
-0.298	-6.584e-08	-0.523938
-0.299	-6.578e-08	-0.523461
-0.3	-6.625e-08	-0.527201
-0.301	-6.628e-08	-0.527439
-0.302	-6.63e-08	-0.527599
-0.303	-6.659e-08	-0.529906
-0.304	-6.655e-08	-0.529588
-0.305	-6.676e-08	-0.531259
-0.306	-6.681e-08	-0.531657
-0.307	-6.756e-08	-0.537625
-0.308	-6.737e-08	-0.536113
-0.309	-6.728e-08	-0.535397
-0.31	-6.753e-08	-0.537387
-0.311	-6.775e-08	-0.539137
-0.312	-6.757e-08	-0.537705
-0.313	-6.811e-08	-0.542002
-0.314	-6.821e-08	-0.542798
-0.315	-6.808e-08	-0.541763
-0.316	-6.851e-08	-0.545185
-0.317	-6.841e-08	-0.544389
-0.318	-6.85e-08	-0.545106
-0.319	-6.886e-08	-0.54797
-0.32	-6.925e-08	-0.551074
-0.321	-6.917e-08	-0.550437
-0.322	-6.931e-08	-0.551551
-0.323	-6.942e-08	-0.552427
-0.324	-6.978e-08	-0.555292
-0.325	-6.953e-08	-0.553302
-0.326	-7.003e-08	-0.557281
-0.327	-7.028e-08	-0.55927
-0.328	-7.014e-08	-0.558156
-0.329	-7.05e-08	-0.561021
-0.33	-7.062e-08	-0.561976
-0.331	-7.062e-08	-0.561976
-0.332	-7.122e-08	-0.566751
-0.333	-7.15e-08	-0.568979
-0.334	-7.134e-08	-0.567706
-0.335	-7.172e-08	-0.57073
-0.336	-7.174e-08	-0.570889
-0.337	-7.194e-08	-0.57248
-0.338	-7.209e-08	-0.573674
-0.339	-7.249e-08	-0.576857
-0.34	-7.277e-08	-0.579085
-0.341	-7.264e-08	-0.578051
-0.342	-7.298e-08	-0.580756
-0.343	-7.337e-08	-0.58386
-0.344	-7.326e-08	-0.582985
-0.345	-7.392e-08	-0.588237
-0.346	-7.411e-08	-0.589749
-0.347	-7.408e-08	-0.58951
-0.348	-7.457e-08	-0.593409
-0.349	-7.466e-08	-0.594125
-0.35	-7.476e-08	-0.594921
-0.351	-7.528e-08	-0.599059
-0.352	-7.551e-08	-0.600889
-0.353	-7.572e-08	-0.602561
-0.354	-7.593e-08	-0.604232
-0.355	-7.615e-08	-0.605982
-0.356	-7.662e-08	-0.609723
-0.357	-7.657e-08	-0.609325
-0.358	-7.719e-08	-0.614259
-0.359	-7.75e-08	-0.616725
-0.36	-7.752e-08	-0.616885
-0.361	-7.801e-08	-0.620784
-0.362	-7.824e-08	-0.622614
-0.363	-7.836e-08	-0.623569
-0.364	-7.905e-08	-0.62906
-0.365	-7.932e-08	-0.631209
-0.366	-7.943e-08	-0.632084
-0.367	-7.995e-08	-0.636222
-0.368	-8.009e-08	-0.637336
-0.369	-8.053e-08	-0.640837
-0.37	-8.078e-08	-0.642827
-0.371	-8.147e-08	-0.648318
-0.372	-8.174e-08	-0.650466
-0.373	-8.188e-08	-0.65158
-0.374	-8.234e-08	-0.655241
-0.375	-8.285e-08	-0.659299
-0.376	-8.292e-08	-0.659856
-0.377	-8.367e-08	-0.665825
-0.378	-8.403e-08	-0.668689
-0.379	-8.41e-08	-0.669247
-0.38	-8.488e-08	-0.675454
-0.381	-8.499e-08	-0.676329
-0.382	-8.54e-08	-0.679592
-0.383	-8.604e-08	-0.684685
-0.384	-8.672e-08	-0.690096
-0.385	-8.695e-08	-0.691926
-0.386	-8.734e-08	-0.69503
-0.387	-8.774e-08	-0.698213
-0.388	-8.842e-08	-0.703624
-0.389	-8.85e-08	-0.704261
-0.39	-8.936e-08	-0.711104
-0.391	-8.987e-08	-0.715163
-0.392	-9.005e-08	-0.716595
-0.393	-9.077e-08	-0.722325
-0.394	-9.121e-08	-0.725826
-0.395	-9.146e-08	-0.727816
-0.396	-9.241e-08	-0.735375
-0.397	-9.294e-08	-0.739593
-0.398	-9.324e-08	-0.74198
-0.399	-9.392e-08	-0.747392
-0.4	-9.429e-08	-0.750336
-0.401	-9.488e-08	-0.755031
-0.402	-9.535e-08	-0.758771
-0.403	-9.604e-08	-0.764262
-0.404	-9.669e-08	-0.769435
-0.405	-9.687e-08	-0.770867
-0.406	-9.756e-08	-0.776358
-0.407	-9.827e-08	-0.782008
-0.408	-9.845e-08	-0.78344
-0.409	-9.968e-08	-0.793228
-0.41	-1.002e-07	-0.797366
-0.411	-1.003e-07	-0.798162
-0.412	-1.011e-07	-0.804528
-0.413	-1.02e-07	-0.81169
-0.414	-1.024e-07	-0.814873
-0.415	-1.031e-07	-0.820444
-0.416	-1.036e-07	-0.824423
-0.417	-1.04e-07	-0.827606
-0.418	-1.045e-07	-0.831585
-0.419	-1.049e-07	-0.834768
-0.42	-1.054e-07	-0.838747
-0.421	-1.054e-07	-0.838747
-0.422	-1.064e-07	-0.846704
-0.423	-1.068e-07	-0.849887
-0.424	-1.069e-07	-0.850683
-0.425	-1.076e-07	-0.856254
-0.426	-1.08e-07	-0.859437
-0.427	-1.082e-07	-0.861028
-0.428	-1.089e-07	-0.866599
-0.429	-1.093e-07	-0.869782
-0.43	-1.095e-07	-0.871373
-0.431	-1.101e-07	-0.876148
-0.432	-1.103e-07	-0.87774
-0.433	-1.107e-07	-0.880923
-0.434	-1.108e-07	-0.881718
-0.435	-1.115e-07	-0.887289
-0.436	-1.117e-07	-0.88888
-0.437	-1.116e-07	-0.888085
-0.438	-1.119e-07	-0.890472
-0.439	-1.123e-07	-0.893655
-0.44	-1.121e-07	-0.892063
-0.441	-1.126e-07	-0.896042
-0.442	-1.126e-07	-0.896042
-0.443	-1.125e-07	-0.895247
-0.444	-1.127e-07	-0.896838
-0.445	-1.124e-07	-0.894451
-0.446	-1.124e-07	-0.894451
-0.447	-1.125e-07	-0.895247
-0.448	-1.125e-07	-0.895247
-0.449	-1.124e-07	-0.894451
-0.45	-1.121e-07	-0.892063
-0.451	-1.12e-07	-0.891268
-0.452	-1.12e-07	-0.891268
-0.453	-1.115e-07	-0.887289
-0.454	-1.118e-07	-0.889676
-0.455	-1.114e-07	-0.886493
-0.456	-1.108e-07	-0.881718
-0.457	-1.106e-07	-0.880127
-0.458	-1.104e-07	-0.878535
-0.459	-1.097e-07	-0.872965
-0.46	-1.098e-07	-0.873761
-0.461	-1.095e-07	-0.871373
-0.462	-1.088e-07	-0.865803
-0.463	-1.086e-07	-0.864211
-0.464	-1.08e-07	-0.859437
-0.465	-1.076e-07	-0.856254
-0.466	-1.071e-07	-0.852275
-0.467	-1.069e-07	-0.850683
-0.468	-1.064e-07	-0.846704
-0.469	-1.057e-07	-0.841134
-0.47	-1.053e-07	-0.837951
-0.471	-1.05e-07	-0.835563
-0.472	-1.041e-07	-0.828401
-0.473	-1.041e-07	-0.828401
-0.474	-1.036e-07	-0.824423
-0.475	-1.028e-07	-0.818056
-0.476	-1.025e-07	-0.815669
-0.477	-1.018e-07	-0.810099
-0.478	-1.012e-07	-0.805324
-0.479	-1.011e-07	-0.804528
-0.48	-1.006e-07	-0.800549
-0.481	-1.001e-07	-0.79657
-0.482	-9.954e-08	-0.792114
-0.483	-9.908e-08	-0.788454
-0.484	-9.895e-08	-0.787419
-0.485	-9.824e-08	-0.781769
-0.486	-9.821e-08	-0.78153
-0.487	-9.769e-08	-0.777392
-0.488	-9.696e-08	-0.771583
-0.489	-9.681e-08	-0.77039
-0.49	-9.638e-08	-0.766968
-0.491	-9.582e-08	-0.762511
-0.492	-9.594e-08	-0.763466
-0.493	-9.559e-08	-0.760681
-0.494	-9.507e-08	-0.756543
-0.495	-9.503e-08	-0.756225
-0.496	-9.461e-08	-0.752882
-0.497	-9.445e-08	-0.751609
-0.498	-9.421e-08	-0.749699
-0.499	-9.438e-08	-0.751052
-0.5	-9.416e-08	-0.749301
-0.501	-9.365e-08	-0.745243
-0.502	-9.364e-08	-0.745163
-0.503	-9.365e-08	-0.745243
-0.504	-9.318e-08	-0.741503
-0.505	-9.35e-08	-0.744049
-0.506	-9.341e-08	-0.743333
-0.507	-9.302e-08	-0.74023
-0.508	-9.329e-08	-0.742378
-0.509	-9.294e-08	-0.739593
-0.51	-9.288e-08	-0.739116
-0.511	-9.312e-08	-0.741025
-0.512	-9.363e-08	-0.745084
-0.513	-9.309e-08	-0.740787
-0.514	-9.302e-08	-0.74023
-0.515	-9.297e-08	-0.739832
-0.516	-9.321e-08	-0.741742
-0.517	-9.282e-08	-0.738638
-0.518	-9.322e-08	-0.741821
-0.519	-9.329e-08	-0.742378
-0.52	-9.298e-08	-0.739911
-0.521	-9.327e-08	-0.742219
-0.522	-9.339e-08	-0.743174
-0.523	-9.31e-08	-0.740866
-0.524	-9.371e-08	-0.74572
-0.525	-9.378e-08	-0.746278
-0.526	-9.355e-08	-0.744447
-0.527	-9.384e-08	-0.746755
-0.528	-9.374e-08	-0.745959
-0.529	-9.387e-08	-0.746994
-0.53	-9.398e-08	-0.747869
-0.531	-9.423e-08	-0.749859
-0.532	-9.453e-08	-0.752246
-0.533	-9.424e-08	-0.749938
-0.534	-9.451e-08	-0.752087
-0.535	-9.478e-08	-0.754235
-0.536	-9.437e-08	-0.750973
-0.537	-9.499e-08	-0.755906
-0.538	-9.503e-08	-0.756225
-0.539	-9.481e-08	-0.754474
-0.54	-9.521e-08	-0.757657
-0.541	-9.519e-08	-0.757498
-0.542	-9.518e-08	-0.757418
-0.543	-9.558e-08	-0.760601
-0.544	-9.575e-08	-0.761954
-0.545	-9.575e-08	-0.761954
-0.546	-9.585e-08	-0.76275
-0.547	-9.597e-08	-0.763705
-0.548	-9.631e-08	-0.766411
-0.549	-9.604e-08	-0.764262
-0.55	-9.668e-08	-0.769355
-0.551	-9.673e-08	-0.769753
-0.552	-9.659e-08	-0.768639
-0.553	-9.698e-08	-0.771742
-0.554	-9.701e-08	-0.771981
-0.555	-9.694e-08	-0.771424
-0.556	-9.741e-08	-0.775164
-0.557	-9.747e-08	-0.775642
-0.558	-9.741e-08	-0.775164
-0.559	-9.776e-08	-0.777949
-0.56	-9.766e-08	-0.777154
-0.561	-9.796e-08	-0.779541
-0.562	-9.803e-08	-0.780098
-0.563	-9.843e-08	-0.783281
-0.564	-9.859e-08	-0.784554
-0.565	-9.847e-08	-0.783599
-0.566	-9.879e-08	-0.786146
-0.567	-9.903e-08	-0.788056
-0.568	-9.884e-08	-0.786544
-0.569	-9.937e-08	-0.790761
-0.57	-9.948e-08	-0.791637
-0.571	-9.936e-08	-0.790682
-0.572	-9.994e-08	-0.795297
-0.573	-9.993e-08	-0.795218
-0.574	-1.001e-07	-0.79657
-0.575	-1.005e-07	-0.799754
-0.576	-1.007e-07	-0.801345
-0.577	-1.006e-07	-0.800549
-0.578	-1.005e-07	-0.799754
-0.579	-1.008e-07	-0.802141
-0.58	-1.011e-07	-0.804528
-0.581	-1.009e-07	-0.802937
-0.582	-1.014e-07	-0.806916
-0.583	-1.017e-07	-0.809303
-0.584	-1.014e-07	-0.806916
-0.585	-1.02e-07	-0.81169
-0.586	-1.019e-07	-0.810894
-0.587	-1.019e-07	-0.810894
-0.588	-1.026e-07	-0.816465
-0.589	-1.029e-07	-0.818852
-0.59	-1.027e-07	-0.817261
-0.591	-1.031e-07	-0.820444
-0.592	-1.031e-07	-0.820444
-0.593	-1.033e-07	-0.822035
-0.594	-1.035e-07	-0.823627
-0.595	-1.038e-07	-0.826014
-0.596	-1.04e-07	-0.827606
-0.597	-1.039e-07	-0.82681
-0.598	-1.042e-07	-0.829197
-0.599	-1.045e-07	-0.831585
-0.6	-5.637e-08	-0.448578
-0.599	-1.9e-08	-0.151197
-0.598	-1.362e-08	-0.108385
-0.597	-1.047e-08	-0.0833176
-0.596	-7.61e-09	-0.0605585
-0.595	-5.387e-09	-0.0428684
-0.594	-3.964e-09	-0.0315445
-0.593	-2.004e-09	-0.0159473
-0.592	-7.478e-10	-0.0059508
-0.591	5.241e-10	0.00417066
-0.59	1.913e-09	0.0152232
-0.589	3.073e-09	0.0244542
-0.588	4.08e-09	0.0324676
-0.587	4.652e-09	0.0370194
-0.586	5.619e-09	0.0447146
-0.585	6.653e-09	0.0529429
-0.584	7.065e-09	0.0562215
-0.583	8.102e-09	0.0644737
-0.582	8.79e-09	0.0699486
-0.581	9.021e-09	0.0717868
-0.58	9.947e-09	0.0791557
-0.579	1.049e-08	0.0834768
-0.578	1.084e-08	0.086262
-0.577	1.169e-08	0.0930261
-0.576	1.235e-08	0.0982782
-0.575	1.242e-08	0.0988352
-0.574	1.308e-08	0.104087
-0.573	1.342e-08	0.106793
-0.572	1.402e-08	0.111568
-0.571	1.43e-08	0.113796
-0.57	1.495e-08	0.118968
-0.569	1.539e-08	0.12247
-0.568	1.529e-08	0.121674
-0.567	1.599e-08	0.127244
-0.566	1.637e-08	0.130268
-0.565	1.645e-08	0.130905
-0.564	1.703e-08	0.13552
-0.563	1.749e-08	0.139181
-0.562	1.735e-08	0.138067
-0.561	1.799e-08	0.14316
-0.56	1.798e-08	0.14308
-0.559	1.832e-08	0.145786
-0.558	1.869e-08	0.14873
-0.557	1.901e-08	0.151277
-0.556	1.935e-08	0.153982
-0.555	1.931e-08	0.153664
-0.554	1.957e-08	0.155733
-0.553	2.013e-08	0.160189
-0.552	1.994e-08	0.158677
-0.551	2.057e-08	0.163691
-0.55	2.082e-08	0.16568
-0.549	2.057e-08	0.163691
-0.548	2.098e-08	0.166954
-0.547	2.104e-08	0.167431
-0.546	2.104e-08	0.167431
-0.545	2.146e-08	0.170773
-0.544	2.187e-08	0.174036
-0.543	2.173e-08	0.172922
-0.542	2.211e-08	0.175946
-0.541	2.213e-08	0.176105
-0.54	2.24e-08	0.178254
-0.539	2.246e-08	0.178731
-0.538	2.288e-08	0.182073
-0.537	2.3e-08	0.183028
-0.536	2.268e-08	0.180482
-0.535	2.309e-08	0.183744
-0.534	2.333e-08	0.185654
-0.533	2.318e-08	0.184461
-0.532	2.372e-08	0.188758
-0.531	2.384e-08	0.189713
-0.53	2.366e-08	0.18828
-0.529	2.405e-08	0.191384
-0.528	2.403e-08	0.191225
-0.527	2.414e-08	0.1921
-0.526	2.442e-08	0.194328
-0.525	2.476e-08	0.197034
-0.524	2.471e-08	0.196636
-0.523	2.459e-08	0.195681
-0.522	2.478e-08	0.197193
-0.521	2.511e-08	0.199819
-0.52	2.488e-08	0.197989
-0.519	2.528e-08	0.201172
-0.518	2.548e-08	0.202763
-0.517	2.514e-08	0.200058
-0.516	2.556e-08	0.2034
-0.515	2.562e-08	0.203877
-0.514	2.558e-08	0.203559
-0.513	2.595e-08	0.206504
-0.512	2.653e-08	0.211119
-0.511	2.596e-08	0.206583
-0.51	2.619e-08	0.208413
-0.509	2.612e-08	0.207856
-0.508	2.639e-08	0.210005
-0.507	2.628e-08	0.20913
-0.506	2.662e-08	0.211835
-0.505	2.68e-08	0.213268
-0.504	2.65e-08	0.21088
-0.503	2.676e-08	0.212949
-0.502	2.707e-08	0.215416
-0.501	2.682e-08	0.213427
-0.5	2.72e-08	0.216451
-0.499	2.739e-08	0.217963
-0.498	2.702e-08	0.215018
-0.497	2.735e-08	0.217644
-0.496	2.722e-08	0.21661
-0.495	2.73e-08	0.217246
-0.494	2.747e-08	0.218599
-0.493	2.773e-08	0.220668
-0.492	2.768e-08	0.22027
-0.491	2.758e-08	0.219475
-0.49	2.775e-08	0.220827
-0.489	2.801e-08	0.222896
-0.488	2.783e-08	0.221464
-0.487	2.823e-08	0.224647
-0.486	2.835e-08	0.225602
-0.485	2.79e-08	0.222021
-0.484	2.824e-08	0.224727
-0.483	2.817e-08	0.22417
-0.482	2.808e-08	0.223454
-0.481	2.848e-08	0.226637
-0.48	2.849e-08	0.226716
-0.479	2.84e-08	0.226
-0.478	2.862e-08	0.227751
-0.477	2.857e-08	0.227353
-0.476	2.873e-08	0.228626
-0.475	2.869e-08	0.228308
-0.474	2.902e-08	0.230934
-0.473	2.91e-08	0.23157
-0.472	2.867e-08	0.228149
-0.471	2.889e-08	0.229899
-0.47	2.91e-08	0.23157
-0.469	2.89e-08	0.229979
-0.468	2.925e-08	0.232764
-0.467	2.938e-08	0.233799
-0.466	2.904e-08	0.231093
-0.465	2.942e-08	0.234117
-0.464	2.923e-08	0.232605
-0.463	2.939e-08	0.233878
-0.462	2.956e-08	0.235231
-0.461	2.964e-08	0.235868
-0.46	2.964e-08	0.235868
-0.459	2.949e-08	0.234674
-0.458	2.959e-08	0.23547
-0.457	2.989e-08	0.237857
-0.456	2.962e-08	0.235708
-0.455	2.998e-08	0.238573
-0.454	3.016e-08	0.240006
-0.453	2.973e-08	0.236584
-0.452	3.007e-08	0.239289
-0.451	3.01e-08	0.239528
-0.45	3e-08	0.238732
-0.449	3.019e-08	0.240244
-0.448	3.031e-08	0.241199
-0.447	3.005e-08	0.23913
-0.446	3.03e-08	0.24112
-0.445	3.02e-08	0.240324
-0.444	3.045e-08	0.242313
-0.443	3.039e-08	0.241836
-0.442	3.063e-08	0.243746
-0.441	3.068e-08	0.244144
-0.44	3.036e-08	0.241597
-0.439	3.066e-08	0.243985
-0.438	3.078e-08	0.244939
-0.437	3.056e-08	0.243189
-0.436	3.083e-08	0.245337
-0.435	3.103e-08	0.246929
-0.434	3.059e-08	0.243427
-0.433	3.093e-08	0.246133
-0.432	3.075e-08	0.244701
-0.431	3.085e-08	0.245496
-0.43	3.108e-08	0.247327
-0.429	3.105e-08	0.247088
-0.428	3.117e-08	0.248043
-0.427	3.088e-08	0.245735
-0.426	3.105e-08	0.247088
-0.425	3.128e-08	0.248918
-0.424	3.105e-08	0.247088
-0.423	3.14e-08	0.249873
-0.422	3.144e-08	0.250192
-0.421	3.111e-08	0.247566
-0.42	3.134e-08	0.249396
-0.419	3.134e-08	0.249396
-0.418	3.125e-08	0.24868
-0.417	3.155e-08	0.251067
-0.416	3.167e-08	0.252022
-0.415	3.145e-08	0.250271
-0.414	3.16e-08	0.251465
-0.413	3.155e-08	0.251067
-0.412	3.176e-08	0.252738
-0.411	3.168e-08	0.252101
-0.41	3.223e-08	0.256478
-0.409	3.201e-08	0.254727
-0.408	3.152e-08	0.250828
-0.407	3.172e-08	0.25242
-0.406	3.193e-08	0.254091
-0.405	3.166e-08	0.251942
-0.404	3.194e-08	0.25417
-0.403	3.198e-08	0.254489
-0.402	3.173e-08	0.252499
-0.401	3.207e-08	0.255205
-0.4	3.191e-08	0.253932
-0.399	3.196e-08	0.25433
-0.398	3.215e-08	0.255842
-0.397	3.226e-08	0.256717
-0.396	3.217e-08	0.256001
-0.395	3.197e-08	0.254409
-0.394	3.206e-08	0.255125
-0.393	3.239e-08	0.257751
-0.392	3.21e-08	0.255444
-0.391	3.241e-08	0.257911
-0.39	3.253e-08	0.258866
-0.389	3.207e-08	0.255205
-0.388	3.247e-08	0.258388
-0.387	3.239e-08	0.257751
-0.386	3.231e-08	0.257115
-0.385	3.257e-08	0.259184
-0.384	3.278e-08	0.260855
-0.383	3.245e-08	0.258229
-0.382	3.256e-08	0.259104
-0.381	3.245e-08	0.258229
-0.38	3.267e-08	0.25998
-0.379	3.253e-08	0.258866
-0.378	3.27e-08	0.260218
-0.377	3.285e-08	0.261412
-0.376	3.246e-08	0.258308
-0.375	3.268e-08	0.260059
-0.374	3.281e-08	0.261094
-0.373	3.262e-08	0.259582
-0.372	3.293e-08	0.262049
-0.371	3.308e-08	0.263242
-0.37	3.262e-08	0.259582
-0.369	3.302e-08	0.262765
-0.368	3.274e-08	0.260537
-0.367	3.283e-08	0.261253
-0.366	3.298e-08	0.262447
-0.365	3.306e-08	0.263083
-0.364	3.3e-08	0.262606
-0.363	3.28e-08	0.261014
-0.362	3.288e-08	0.261651
-0.361	3.314e-08	0.26372
-0.36	3.282e-08	0.261173
-0.359	3.31e-08	0.263401
-0.358	3.318e-08	0.264038
-0.357	3.277e-08	0.260775
-0.356	3.315e-08	0.263799
-0.355	3.305e-08	0.263004
-0.354	3.297e-08	0.262367
-0.353	3.327e-08	0.264754
-0.352	3.323e-08	0.264436
-0.351	3.306e-08	0.263083
-0.35	3.326e-08	0.264675
-0.349	3.312e-08	0.263561
-0.348	3.332e-08	0.265152
-0.347	3.319e-08	0.264118
-0.346	3.348e-08	0.266425
-0.345	3.35e-08	0.266585
-0.344	3.304e-08	0.262924
-0.343	3.333e-08	0.265232
-0.342	3.344e-08	0.266107
-0.341	3.316e-08	0.263879
-0.34	3.351e-08	0.266664
-0.339	3.358e-08	0.267221
-0.338	3.326e-08	0.264675
-0.337	3.36e-08	0.26738
-0.336	3.341e-08	0.265868
-0.335	3.344e-08	0.266107
-0.334	3.362e-08	0.267539
-0.333	3.38e-08	0.268972
-0.332	3.359e-08	0.267301
-0.331	3.336e-08	0.26547
-0.33	3.346e-08	0.266266
-0.329	3.37e-08	0.268176
-0.328	3.338e-08	0.26563
-0.327	3.367e-08	0.267937
-0.326	3.372e-08	0.268335
-0.325	3.337e-08	0.26555
-0.324	3.365e-08	0.267778
-0.323	3.36e-08	0.26738
-0.322	3.351e-08	0.266664
-0.321	3.377e-08	0.268733
-0.32	3.386e-08	0.269449
-0.319	3.36e-08	0.26738
-0.318	3.374e-08	0.268494
-0.317	3.362e-08	0.267539
-0.316	3.384e-08	0.26929
-0.315	3.362e-08	0.267539
-0.314	3.386e-08	0.269449
-0.313	3.392e-08	0.269927
-0.312	3.358e-08	0.267221
-0.311	3.377e-08	0.268733
-0.31	3.386e-08	0.269449
-0.309	3.366e-08	0.267858
-0.308	3.404e-08	0.270882
-0.307	3.429e-08	0.272871
-0.306	3.366e-08	0.267858
-0.305	3.397e-08	0.270325
-0.304	3.375e-08	0.268574
-0.303	3.376e-08	0.268654
-0.302	3.392e-08	0.269927
-0.301	3.395e-08	0.270166
-0.3	3.394e-08	0.270086
-0.299	3.371e-08	0.268256
-0.298	3.381e-08	0.269051
-0.297	3.401e-08	0.270643
-0.296	3.372e-08	0.268335
-0.295	3.409e-08	0.27128
-0.294	3.412e-08	0.271518
-0.293	3.369e-08	0.268097
-0.292	3.403e-08	0.270802
-0.291	3.396e-08	0.270245
-0.29	3.376e-08	0.268654
-0.289	3.41e-08	0.271359
-0.288	3.408e-08	0.2712
-0.287	3.388e-08	0.269608
-0.286	3.4e-08	0.270563
-0.285	3.396e-08	0.270245
-0.284	3.407e-08	0.27112
-0.283	3.392e-08	0.269927
-0.282	3.422e-08	0.272314
-0.281	3.428e-08	0.272792
-0.28	3.389e-08	0.269688
-0.279	3.402e-08	0.270723
-0.278	3.416e-08	0.271837
-0.277	3.393e-08	0.270006
-0.276	3.423e-08	0.272394
-0.275	3.424e-08	0.272473
-0.274	3.4e-08	0.270563
-0.273	3.425e-08	0.272553
-0.272	3.414e-08	0.271677
-0.271	3.416e-08	0.271837
-0.27	3.43e-08	0.272951
-0.269	3.442e-08	0.273906
-0.268	3.437e-08	0.273508
-0.267	3.416e-08	0.271837
-0.266	3.415e-08	0.271757
-0.265	3.44e-08	0.273747
-0.264	3.41e-08	0.271359
-0.263	3.43e-08	0.272951
-0.262	3.445e-08	0.274144
-0.261	3.405e-08	0.270961
-0.26	3.438e-08	0.273587
-0.259	3.432e-08	0.27311
-0.258	3.42e-08	0.272155
-0.257	3.444e-08	0.274065
-0.256	3.444e-08	0.274065
-0.255	3.425e-08	0.272553
-0.254	3.44e-08	0.273747
-0.253	3.416e-08	0.271837
-0.252	3.437e-08	0.273508
-0.251	3.424e-08	0.272473
-0.25	3.439e-08	0.273667
-0.249	3.439e-08	0.273667
-0.248	3.412e-08	0.271518
-0.247	3.43e-08	0.272951
-0.246	3.441e-08	0.273826
-0.245	3.425e-08	0.272553
-0.244	3.448e-08	0.274383
-0.243	3.455e-08	0.27494
-0.242	3.421e-08	0.272235
-0.241	3.454e-08	0.274861
-0.24	3.427e-08	0.272712
-0.239	3.43e-08	0.272951
-0.238	3.448e-08	0.274383
-0.237	3.456e-08	0.27502
-0.236	3.451e-08	0.274622
-0.235	3.431e-08	0.27303
-0.234	3.442e-08	0.273906
-0.233	3.456e-08	0.27502
-0.232	3.432e-08	0.27311
-0.231	3.46e-08	0.275338
-0.23	3.464e-08	0.275656
-0.229	3.43e-08	0.272951
-0.228	3.453e-08	0.274781
-0.227	3.444e-08	0.274065
-0.226	3.435e-08	0.273349
-0.225	3.46e-08	0.275338
-0.224	3.457e-08	0.275099
-0.223	3.439e-08	0.273667
-0.222	3.455e-08	0.27494
-0.221	3.446e-08	0.274224
-0.22	3.457e-08	0.275099
-0.219	3.446e-08	0.274224
-0.218	3.475e-08	0.276532
-0.217	3.475e-08	0.276532
-0.216	3.436e-08	0.273428
-0.215	3.457e-08	0.275099
-0.214	3.472e-08	0.276293
-0.213	3.448e-08	0.274383
-0.212	3.472e-08	0.276293
-0.211	3.468e-08	0.275975
-0.21	3.443e-08	0.273985
-0.209	3.469e-08	0.276054
-0.208	3.455e-08	0.27494
-0.207	3.454e-08	0.274861
-0.206	3.469e-08	0.276054
-0.205	3.518e-08	0.279954
-0.204	3.471e-08	0.276213
-0.203	3.45e-08	0.274542
-0.202	3.449e-08	0.274463
-0.201	3.473e-08	0.276373
-0.2	3.447e-08	0.274304
-0.199	3.474e-08	0.276452
-0.198	3.479e-08	0.27685
-0.197	3.453e-08	0.274781
-0.196	3.475e-08	0.276532
-0.195	3.466e-08	0.275816
-0.194	3.458e-08	0.275179
-0.193	3.486e-08	0.277407
-0.192	3.491e-08	0.277805
-0.191	3.463e-08	0.275577
-0.19	3.481e-08	0.277009
-0.189	3.469e-08	0.276054
-0.188	3.482e-08	0.277089
-0.187	3.467e-08	0.275895
-0.186	3.491e-08	0.277805
-0.185	3.498e-08	0.278362
-0.184	3.461e-08	0.275418
-0.183	3.486e-08	0.277407
-0.182	3.492e-08	0.277885
-0.181	3.474e-08	0.276452
-0.18	3.497e-08	0.278282
-0.179	3.508e-08	0.279158
-0.178	3.467e-08	0.275895
-0.177	3.499e-08	0.278442
-0.176	3.476e-08	0.276611
-0.175	3.475e-08	0.276532
-0.174	3.491e-08	0.277805
-0.173	3.495e-08	0.278123
-0.172	3.489e-08	0.277646
-0.171	3.476e-08	0.276611
-0.17	3.48e-08	0.27693
-0.169	3.496e-08	0.278203
-0.168	3.474e-08	0.276452
-0.167	3.501e-08	0.278601
-0.166	3.509e-08	0.279237
-0.165	3.472e-08	0.276293
-0.164	3.498e-08	0.278362
-0.163	3.485e-08	0.277327
-0.162	3.481e-08	0.277009
-0.161	3.499e-08	0.278442
-0.16	3.507e-08	0.279078
-0.159	3.485e-08	0.277327
-0.158	3.497e-08	0.278282
-0.157	3.49e-08	0.277725
-0.156	3.5e-08	0.278521
-0.155	3.486e-08	0.277407
-0.154	3.505e-08	0.278919
-0.153	3.513e-08	0.279556
-0.152	3.475e-08	0.276532
-0.151	3.495e-08	0.278123
-0.15	3.505e-08	0.278919
-0.149	3.481e-08	0.277009
-0.148	3.511e-08	0.279397
-0.147	3.513e-08	0.279556
-0.146	3.484e-08	0.277248
-0.145	3.518e-08	0.279954
-0.144	3.498e-08	0.278362
-0.143	3.502e-08	0.27868
-0.142	3.51e-08	0.279317
-0.141	3.522e-08	0.280272
-0.14	3.507e-08	0.279078
-0.139	3.489e-08	0.277646
-0.138	3.496e-08	0.278203
-0.137	3.515e-08	0.279715
-0.136	3.495e-08	0.278123
-0.135	3.517e-08	0.279874
-0.134	3.53e-08	0.280908
-0.133	3.495e-08	0.278123
-0.132	3.516e-08	0.279794
-0.131	3.519e-08	0.280033
-0.13	3.5e-08	0.278521
-0.129	3.528e-08	0.280749
-0.128	3.539e-08	0.281625
-0.127	3.506e-08	0.278999
-0.126	3.529e-08	0.280829
-0.125	3.512e-08	0.279476
-0.124	3.529e-08	0.280829
-0.123	3.508e-08	0.279158
-0.122	3.533e-08	0.281147
-0.121	3.538e-08	0.281545
-0.12	3.513e-08	0.279556
-0.119	3.525e-08	0.280511
-0.118	3.532e-08	0.281068
-0.117	3.512e-08	0.279476
-0.116	3.536e-08	0.281386
-0.115	3.542e-08	0.281863
-0.114	3.506e-08	0.278999
-0.113	3.537e-08	0.281466
-0.112	3.519e-08	0.280033
-0.111	3.518e-08	0.279954
-0.11	3.535e-08	0.281306
-0.109	3.543e-08	0.281943
-0.108	3.538e-08	0.281545
-0.107	3.523e-08	0.280351
-0.106	3.534e-08	0.281227
-0.105	3.55e-08	0.2825
-0.104	3.526e-08	0.28059
-0.103	3.576e-08	0.284569
-0.102	3.565e-08	0.283694
-0.101	3.522e-08	0.280272
-0.1	3.548e-08	0.282341
-0.099	3.536e-08	0.281386
-0.098	3.526e-08	0.28059
-0.097	3.551e-08	0.28258
-0.096	3.547e-08	0.282261
-0.095	3.533e-08	0.281147
-0.094	3.542e-08	0.281863
-0.093	3.533e-08	0.281147
-0.092	3.548e-08	0.282341
-0.091	3.538e-08	0.281545
-0.09	3.563e-08	0.283535
-0.089	3.565e-08	0.283694
-0.088	3.526e-08	0.28059
-0.087	3.549e-08	0.28242
-0.086	3.562e-08	0.283455
-0.085	3.538e-08	0.281545
-0.084	3.569e-08	0.284012
-0.083	3.572e-08	0.284251
-0.082	3.544e-08	0.282023
-0.081	3.569e-08	0.284012
-0.08	3.56e-08	0.283296
-0.079	3.558e-08	0.283137
-0.078	3.572e-08	0.284251
-0.077	3.585e-08	0.285285
-0.076	3.57e-08	0.284092
-0.075	3.555e-08	0.282898
-0.074	3.562e-08	0.283455
-0.073	3.581e-08	0.284967
-0.072	3.554e-08	0.282818
-0.071	3.576e-08	0.284569
-0.07	3.582e-08	0.285047
-0.069	3.55e-08	0.2825
-0.068	3.576e-08	0.284569
-0.067	3.568e-08	0.283932
-0.066	3.562e-08	0.283455
-0.065	3.584e-08	0.285206
-0.064	3.59e-08	0.285683
-0.063	3.563e-08	0.283535
-0.062	3.578e-08	0.284728
-0.061	3.573e-08	0.28433
-0.06	3.582e-08	0.285047
-0.059	3.572e-08	0.284251
-0.058	3.591e-08	0.285763
-0.057	3.595e-08	0.286081
-0.056	3.563e-08	0.283535
-0.055	3.581e-08	0.284967
-0.054	3.592e-08	0.285842
-0.053	3.57e-08	0.284092
-0.052	3.591e-08	0.285763
-0.051	3.6e-08	0.286479
-0.05	3.572e-08	0.284251
-0.049	3.598e-08	0.28632
-0.048	3.583e-08	0.285126
-0.047	3.577e-08	0.284649
-0.046	3.597e-08	0.28624
-0.045	3.6e-08	0.286479
-0.044	3.6e-08	0.286479
-0.043	3.586e-08	0.285365
-0.042	3.593e-08	0.285922
-0.041	3.61e-08	0.287275
-0.04	3.585e-08	0.285285
-0.039	3.616e-08	0.287752
-0.038	3.617e-08	0.287832
-0.037	3.582e-08	0.285047
-0.036	3.605e-08	0.286877
-0.035	3.601e-08	0.286558
-0.034	3.592e-08	0.285842
-0.033	3.61e-08	0.287275
-0.032	3.614e-08	0.287593
-0.031	3.598e-08	0.28632
-0.03	3.612e-08	0.287434
-0.029	3.606e-08	0.286956
-0.028	3.614e-08	0.287593
-0.027	3.606e-08	0.286956
-0.026	3.63e-08	0.288866
-0.025	3.628e-08	0.288707
-0.024	3.591e-08	0.285763
-0.023	3.61e-08	0.287275
-0.022	3.622e-08	0.28823
-0.021	3.603e-08	0.286718
-0.02	3.624e-08	0.288389
-0.019	3.629e-08	0.288787
-0.018	3.602e-08	0.286638
-0.017	3.629e-08	0.288787
-0.016	3.613e-08	0.287513
-0.015	3.617e-08	0.287832
-0.014	3.63e-08	0.288866
-0.013	3.636e-08	0.289344
-0.012	3.629e-08	0.288787
-0.011	3.612e-08	0.287434
-0.01	3.617e-08	0.287832
-0.009	3.637e-08	0.289423
-0.008	3.613e-08	0.287513
-0.007	3.636e-08	0.289344
-0.006	3.644e-08	0.28998
-0.005	3.614e-08	0.287593
-0.004	3.641e-08	0.289742
-0.003	3.636e-08	0.289344
-0.002	3.632e-08	0.289025
-0.001	3.651e-08	0.290537
0	3.731e-08	0.296904
0.001	3.634e-08	0.289185
0.002	3.646e-08	0.290139
0.003	3.634e-08	0.289185
0.004	3.649e-08	0.290378
0.005	3.642e-08	0.289821
0.006	3.657e-08	0.291015
0.007	3.666e-08	0.291731
0.008	3.635e-08	0.289264
0.009	3.648e-08	0.290299
0.01	3.667e-08	0.291811
0.011	3.642e-08	0.289821
0.012	3.667e-08	0.291811
0.013	3.672e-08	0.292208
0.014	3.635e-08	0.289264
0.015	3.668e-08	0.29189
0.016	3.648e-08	0.290299
0.017	3.656e-08	0.290935
0.018	3.667e-08	0.291811
0.019	3.672e-08	0.292208
0.02	3.671e-08	0.292129
0.021	3.658e-08	0.291094
0.022	3.663e-08	0.291492
0.023	3.682e-08	0.293004
0.024	3.66e-08	0.291254
0.025	3.693e-08	0.29388
0.026	3.694e-08	0.293959
0.027	3.663e-08	0.291492
0.028	3.686e-08	0.293323
0.029	3.68e-08	0.292845
0.03	3.672e-08	0.292208
0.031	3.698e-08	0.294277
0.032	3.692e-08	0.2938
0.033	3.68e-08	0.292845
0.034	3.697e-08	0.294198
0.035	3.686e-08	0.293323
0.036	3.698e-08	0.294277
0.037	3.685e-08	0.293243
0.038	3.712e-08	0.295392
0.039	3.708e-08	0.295073
0.04	3.68e-08	0.292845
0.041	3.696e-08	0.294118
0.042	3.706e-08	0.294914
0.043	3.689e-08	0.293561
0.044	3.712e-08	0.295392
0.045	3.717e-08	0.295789
0.046	3.69e-08	0.293641
0.047	3.709e-08	0.295153
0.048	3.703e-08	0.294675
0.049	3.699e-08	0.294357
0.05	3.721e-08	0.296108
0.051	3.725e-08	0.296426
0.052	3.722e-08	0.296187
0.053	3.708e-08	0.295073
0.054	3.718e-08	0.295869
0.055	3.736e-08	0.297301
0.056	3.719e-08	0.295949
0.057	3.742e-08	0.297779
0.058	3.746e-08	0.298097
0.059	3.724e-08	0.296347
0.06	3.744e-08	0.297938
0.061	3.746e-08	0.298097
0.062	3.734e-08	0.297142
0.063	3.759e-08	0.299132
0.064	3.77e-08	0.300007
0.065	3.746e-08	0.298097
0.066	3.763e-08	0.29945
0.067	3.752e-08	0.298575
0.068	3.764e-08	0.29953
0.069	3.756e-08	0.298893
0.07	3.778e-08	0.300644
0.071	3.788e-08	0.301439
0.072	3.754e-08	0.298734
0.073	3.778e-08	0.300644
[truncated: 626 more rows]

## Sheet: UQ-10
Oct. 22	2024 15:52:05
Cyclic Voltammetry
File: c:\users\user\desktop\fujimura\241022\Data Source: Experiment
Instrument Model: CHI830D
Header:
Note:
Init E (V) = 0.7
High E (V) = 0.7
Low E (V) = -0.6
Final E (V) = 0.7
Init P/N = N
Scan Rate (V/s) = 0.02
Segment = 2
Sample Interval (V) = 0.001
Quiet Time (sec) = 2
Sensitivity (A/V) = 1e-7
Segment 1:
Ep = -0.307V
ip = -3.592e-8A
Ah = -8.612e-8C
Segment 2:
Potential/V	Current/A	Current density/ µAcm^－2
0.7	2.491e-08	0.198227
0.699	1.513e-08	0.120401
0.698	1.358e-08	0.108066
0.697	1.269e-08	0.100984
0.696	1.208e-08	0.0961296
0.695	1.126e-08	0.0896042
0.694	1.06e-08	0.0843521
0.693	1.022e-08	0.0813282
0.692	9.368e-09	0.0745482
0.691	8.778e-09	0.0698531
0.69	8.454e-09	0.0672748
0.689	7.847e-09	0.0624444
0.688	7.465e-09	0.0594046
0.687	7.01e-09	0.0557838
0.686	6.659e-09	0.0529906
0.685	6.117e-09	0.0486775
0.684	5.716e-09	0.0454865
0.683	5.485e-09	0.0436482
0.682	5.032e-09	0.0400434
0.681	4.587e-09	0.0365022
0.68	4.463e-09	0.0355154
0.679	3.754e-09	0.0298734
0.678	3.465e-09	0.0275736
0.677	3.319e-09	0.0264118
0.676	2.769e-09	0.022035
0.675	2.637e-09	0.0209846
0.674	2.47e-09	0.0196556
0.673	2.032e-09	0.0161701
0.672	1.792e-09	0.0142603
0.671	1.59e-09	0.0126528
0.67	1.367e-09	0.0108782
0.669	1.191e-09	0.00947768
0.668	7.149e-10	0.00568899
0.667	7.568e-10	0.00602242
0.666	2.86e-10	0.00227592
0.665	6.653e-11	0.000529429
0.664	5.764e-11	0.000458685
0.663	-3.249e-10	-0.00258547
0.662	-5.252e-10	-0.00417941
0.661	-5.614e-10	-0.00446748
0.66	-1.002e-09	-0.00797366
0.659	-1.182e-09	-0.00940606
0.658	-1.187e-09	-0.00944585
0.657	-1.518e-09	-0.0120799
0.656	-1.532e-09	-0.0121913
0.655	-1.656e-09	-0.013178
0.654	-1.849e-09	-0.0147139
0.653	-2.173e-09	-0.0172922
0.652	-2.362e-09	-0.0187962
0.651	-2.322e-09	-0.0184779
0.65	-2.56e-09	-0.0203718
0.649	-2.806e-09	-0.0223294
0.648	-2.739e-09	-0.0217963
0.647	-3.156e-09	-0.0251147
0.646	-3.265e-09	-0.025982
0.645	-3.252e-09	-0.0258786
0.644	-3.641e-09	-0.0289742
0.643	-3.609e-09	-0.0287195
0.642	-3.69e-09	-0.0293641
0.641	-4.079e-09	-0.0324597
0.64	-4.235e-09	-0.0337011
0.639	-4.209e-09	-0.0334942
0.638	-4.34e-09	-0.0345366
0.637	-4.42e-09	-0.0351732
0.636	-4.665e-09	-0.0371229
0.635	-4.548e-09	-0.0361918
0.634	-4.945e-09	-0.0393511
0.633	-5.115e-09	-0.0407039
0.632	-5.071e-09	-0.0403537
0.631	-5.296e-09	-0.0421442
0.63	-5.431e-09	-0.0432185
0.629	-5.31e-09	-0.0422556
0.628	-5.717e-09	-0.0454944
0.627	-5.878e-09	-0.0467756
0.626	-5.799e-09	-0.046147
0.625	-6.003e-09	-0.0477704
0.624	-6.032e-09	-0.0480011
0.623	-6.162e-09	-0.0490356
0.622	-6.228e-09	-0.0495608
0.621	-6.457e-09	-0.0513832
0.62	-6.64e-09	-0.0528394
0.619	-6.503e-09	-0.0517492
0.618	-6.626e-09	-0.052728
0.617	-6.806e-09	-0.0541604
0.616	-6.65e-09	-0.052919
0.615	-7.23e-09	-0.0575345
0.614	-7.268e-09	-0.0578369
0.613	-7.071e-09	-0.0562692
0.612	-7.339e-09	-0.0584019
0.611	-7.352e-09	-0.0585054
0.61	-7.345e-09	-0.0584497
0.609	-7.666e-09	-0.0610041
0.608	-7.831e-09	-0.0623171
0.607	-7.855e-09	-0.0625081
0.606	-7.914e-09	-0.0629776
0.605	-7.915e-09	-0.0629856
0.604	-8.111e-09	-0.0645453
0.603	-7.962e-09	-0.0633596
0.602	-8.38e-09	-0.0666859
0.601	-8.344e-09	-0.0663994
0.6	-8.318e-09	-0.0661925
0.599	-8.493e-09	-0.0675851
0.598	-8.555e-09	-0.0680785
0.597	-8.469e-09	-0.0673942
0.596	-8.813e-09	-0.0701316
0.595	-8.818e-09	-0.0701714
0.594	-8.826e-09	-0.0702351
0.593	-9.04e-09	-0.071938
0.592	-9.062e-09	-0.0721131
0.591	-9.238e-09	-0.0735137
0.59	-9.32e-09	-0.0741662
0.589	-9.642e-09	-0.0767286
0.588	-9.632e-09	-0.076649
0.587	-9.483e-09	-0.0754633
0.586	-9.629e-09	-0.0766251
0.585	-9.71e-09	-0.0772697
0.584	-9.519e-09	-0.0757498
0.583	-9.761e-09	-0.0776756
0.582	-9.841e-09	-0.0783122
0.581	-9.705e-09	-0.0772299
0.58	-9.952e-09	-0.0791955
0.579	-9.899e-09	-0.0787737
0.578	-9.844e-09	-0.0783361
0.577	-1.014e-08	-0.0806916
0.576	-1.031e-08	-0.0820444
0.575	-1.025e-08	-0.0815669
0.574	-1.026e-08	-0.0816465
0.573	-1.031e-08	-0.0820444
0.572	-1.047e-08	-0.0833176
0.571	-1.034e-08	-0.0822831
0.57	-1.061e-08	-0.0844317
0.569	-1.074e-08	-0.0854662
0.568	-1.063e-08	-0.0845909
0.567	-1.087e-08	-0.0865007
0.566	-1.09e-08	-0.0867394
0.565	-1.079e-08	-0.0858641
0.564	-1.111e-08	-0.0884106
0.563	-1.11e-08	-0.088331
0.562	-1.102e-08	-0.0876944
0.561	-1.119e-08	-0.0890472
0.56	-1.116e-08	-0.0888085
0.559	-1.118e-08	-0.0889676
0.558	-1.128e-08	-0.0897634
0.557	-1.146e-08	-0.0911958
0.556	-1.149e-08	-0.0914345
0.555	-1.136e-08	-0.0904
0.554	-1.15e-08	-0.0915141
0.553	-1.169e-08	-0.0930261
0.552	-1.153e-08	-0.0917528
0.551	-1.194e-08	-0.0950155
0.55	-1.196e-08	-0.0951747
0.549	-1.181e-08	-0.093981
0.548	-1.205e-08	-0.0958909
0.547	-1.203e-08	-0.0957317
0.546	-1.199e-08	-0.0954134
0.545	-1.218e-08	-0.0969254
0.544	-1.221e-08	-0.0971641
0.543	-1.223e-08	-0.0973232
0.542	-1.223e-08	-0.0973232
0.541	-1.223e-08	-0.0973232
0.54	-1.242e-08	-0.0988352
0.539	-1.221e-08	-0.0971641
0.538	-1.26e-08	-0.100268
0.537	-1.259e-08	-0.100188
0.536	-1.249e-08	-0.0993923
0.535	-1.27e-08	-0.101063
0.534	-1.275e-08	-0.101461
0.533	-1.268e-08	-0.100904
0.532	-1.297e-08	-0.103212
0.531	-1.303e-08	-0.103689
0.53	-1.289e-08	-0.102575
0.529	-1.311e-08	-0.104326
0.528	-1.303e-08	-0.103689
0.527	-1.309e-08	-0.104167
0.526	-1.317e-08	-0.104804
0.525	-1.343e-08	-0.106873
0.524	-1.347e-08	-0.107191
0.523	-1.332e-08	-0.105997
0.522	-1.347e-08	-0.107191
0.521	-1.369e-08	-0.108942
0.52	-1.351e-08	-0.107509
0.519	-1.382e-08	-0.109976
0.518	-1.385e-08	-0.110215
0.517	-1.368e-08	-0.108862
0.516	-1.396e-08	-0.11109
0.515	-1.383e-08	-0.110056
0.514	-1.382e-08	-0.109976
0.513	-1.409e-08	-0.112125
0.512	-1.441e-08	-0.114671
0.511	-1.417e-08	-0.112761
0.51	-1.423e-08	-0.113239
0.509	-1.422e-08	-0.113159
0.508	-1.438e-08	-0.114432
0.507	-1.426e-08	-0.113477
0.506	-1.454e-08	-0.115706
0.505	-1.457e-08	-0.115944
0.504	-1.438e-08	-0.114432
0.503	-1.459e-08	-0.116104
0.502	-1.466e-08	-0.116661
0.501	-1.449e-08	-0.115308
0.5	-1.479e-08	-0.117695
0.499	-1.487e-08	-0.118332
0.498	-1.468e-08	-0.11682
0.497	-1.489e-08	-0.118491
0.496	-1.48e-08	-0.117775
0.495	-1.48e-08	-0.117775
0.494	-1.487e-08	-0.118332
0.493	-1.497e-08	-0.119127
0.492	-1.506e-08	-0.119844
0.491	-1.49e-08	-0.11857
0.49	-1.503e-08	-0.119605
0.489	-1.521e-08	-0.121037
0.488	-1.502e-08	-0.119525
0.487	-1.539e-08	-0.12247
0.486	-1.541e-08	-0.122629
0.485	-1.527e-08	-0.121515
0.484	-1.548e-08	-0.123186
0.483	-1.544e-08	-0.122868
0.482	-1.542e-08	-0.122708
0.481	-1.57e-08	-0.124937
0.48	-1.577e-08	-0.125494
0.479	-1.576e-08	-0.125414
0.478	-1.581e-08	-0.125812
0.477	-1.576e-08	-0.125414
0.476	-1.597e-08	-0.127085
0.475	-1.574e-08	-0.125255
0.474	-1.607e-08	-0.127881
0.473	-1.611e-08	-0.128199
0.472	-1.597e-08	-0.127085
0.471	-1.616e-08	-0.128597
0.47	-1.624e-08	-0.129234
0.469	-1.612e-08	-0.128279
0.468	-1.639e-08	-0.130427
0.467	-1.633e-08	-0.12995
0.466	-1.622e-08	-0.129075
0.465	-1.644e-08	-0.130825
0.464	-1.64e-08	-0.130507
0.463	-1.652e-08	-0.131462
0.462	-1.654e-08	-0.131621
0.461	-1.67e-08	-0.132894
0.46	-1.669e-08	-0.132815
0.459	-1.656e-08	-0.13178
0.458	-1.674e-08	-0.133213
0.457	-1.687e-08	-0.134247
0.456	-1.676e-08	-0.133372
0.455	-1.698e-08	-0.135123
0.454	-1.706e-08	-0.135759
0.453	-1.684e-08	-0.134008
0.452	-1.715e-08	-0.136475
0.451	-1.704e-08	-0.1356
0.45	-1.697e-08	-0.135043
0.449	-1.727e-08	-0.13743
0.448	-1.741e-08	-0.138544
0.447	-1.737e-08	-0.138226
0.446	-1.744e-08	-0.138783
0.445	-1.742e-08	-0.138624
0.444	-1.762e-08	-0.140216
0.443	-1.736e-08	-0.138146
0.442	-1.762e-08	-0.140216
0.441	-1.763e-08	-0.140295
0.44	-1.74e-08	-0.138465
0.439	-1.765e-08	-0.140454
0.438	-1.763e-08	-0.140295
0.437	-1.756e-08	-0.139738
0.436	-1.788e-08	-0.142285
0.435	-1.791e-08	-0.142523
0.434	-1.779e-08	-0.141568
0.433	-1.796e-08	-0.142921
0.432	-1.797e-08	-0.143001
0.431	-1.8e-08	-0.143239
0.43	-1.809e-08	-0.143956
0.429	-1.821e-08	-0.144911
0.428	-1.826e-08	-0.145308
0.427	-1.807e-08	-0.143796
0.426	-1.823e-08	-0.14507
0.425	-1.842e-08	-0.146582
0.424	-1.822e-08	-0.14499
0.423	-1.858e-08	-0.147855
0.422	-1.859e-08	-0.147935
0.421	-1.838e-08	-0.146263
0.42	-1.859e-08	-0.147935
0.419	-1.852e-08	-0.147377
0.418	-1.845e-08	-0.14682
0.417	-1.869e-08	-0.14873
0.416	-1.874e-08	-0.149128
0.415	-1.871e-08	-0.148889
0.414	-1.878e-08	-0.149446
0.413	-1.879e-08	-0.149526
0.412	-1.898e-08	-0.151038
0.411	-1.878e-08	-0.149446
0.41	-1.954e-08	-0.155494
0.409	-1.923e-08	-0.153027
0.408	-1.904e-08	-0.151516
0.407	-1.92e-08	-0.152789
0.406	-1.925e-08	-0.153187
0.405	-1.913e-08	-0.152232
0.404	-1.942e-08	-0.154539
0.403	-1.954e-08	-0.155494
0.402	-1.944e-08	-0.154699
0.401	-1.962e-08	-0.156131
0.4	-1.952e-08	-0.155335
0.399	-1.956e-08	-0.155654
0.398	-1.964e-08	-0.15629
0.397	-1.987e-08	-0.15812
0.396	-1.983e-08	-0.157802
0.395	-1.968e-08	-0.156608
0.394	-1.976e-08	-0.157245
0.393	-1.993e-08	-0.158598
0.392	-1.974e-08	-0.157086
0.391	-2.002e-08	-0.159314
0.39	-2.005e-08	-0.159553
0.389	-1.988e-08	-0.1582
0.388	-2.007e-08	-0.159712
0.387	-1.998e-08	-0.158996
0.386	-2e-08	-0.159155
0.385	-2.02e-08	-0.160746
0.384	-2.032e-08	-0.161701
0.383	-2.018e-08	-0.160587
0.382	-2.023e-08	-0.160985
0.381	-2.023e-08	-0.160985
0.38	-2.03e-08	-0.161542
0.379	-2.017e-08	-0.160508
0.378	-2.045e-08	-0.162736
0.377	-2.054e-08	-0.163452
0.376	-2.035e-08	-0.16194
0.375	-2.05e-08	-0.163134
0.374	-2.059e-08	-0.16385
0.373	-2.039e-08	-0.162258
0.372	-2.074e-08	-0.165044
0.371	-2.082e-08	-0.16568
0.37	-2.066e-08	-0.164407
0.369	-2.089e-08	-0.166237
0.368	-2.085e-08	-0.165919
0.367	-2.092e-08	-0.166476
0.366	-2.101e-08	-0.167192
0.365	-2.118e-08	-0.168545
0.364	-2.128e-08	-0.169341
0.363	-2.103e-08	-0.167351
0.362	-2.119e-08	-0.168625
0.361	-2.142e-08	-0.170455
0.36	-2.124e-08	-0.169023
0.359	-2.162e-08	-0.172046
0.358	-2.162e-08	-0.172046
0.357	-2.151e-08	-0.171171
0.356	-2.171e-08	-0.172763
0.355	-2.164e-08	-0.172206
0.354	-2.167e-08	-0.172444
0.353	-2.192e-08	-0.174434
0.352	-2.204e-08	-0.175389
0.351	-2.202e-08	-0.17523
0.35	-2.206e-08	-0.175548
0.349	-2.192e-08	-0.174434
0.348	-2.208e-08	-0.175707
0.347	-2.182e-08	-0.173638
0.346	-2.22e-08	-0.176662
0.345	-2.227e-08	-0.177219
0.344	-2.209e-08	-0.175787
0.343	-2.229e-08	-0.177378
0.342	-2.223e-08	-0.176901
0.341	-2.207e-08	-0.175627
0.34	-2.23e-08	-0.177458
0.339	-2.228e-08	-0.177299
0.338	-2.22e-08	-0.176662
0.337	-2.249e-08	-0.17897
0.336	-2.244e-08	-0.178572
0.335	-2.247e-08	-0.178811
0.334	-2.257e-08	-0.179606
0.333	-2.273e-08	-0.18088
0.332	-2.277e-08	-0.181198
0.331	-2.259e-08	-0.179766
0.33	-2.27e-08	-0.180641
0.329	-2.284e-08	-0.181755
0.328	-2.264e-08	-0.180163
0.327	-2.297e-08	-0.182789
0.326	-2.298e-08	-0.182869
0.325	-2.281e-08	-0.181516
0.324	-2.305e-08	-0.183426
0.323	-2.292e-08	-0.182392
0.322	-2.289e-08	-0.182153
0.321	-2.314e-08	-0.184142
0.32	-2.321e-08	-0.184699
0.319	-2.311e-08	-0.183904
0.318	-2.315e-08	-0.184222
0.317	-2.317e-08	-0.184381
0.316	-2.338e-08	-0.186052
0.315	-2.318e-08	-0.184461
0.314	-2.346e-08	-0.186689
0.313	-2.355e-08	-0.187405
0.312	-2.338e-08	-0.186052
0.311	-2.358e-08	-0.187644
0.31	-2.361e-08	-0.187882
0.309	-2.342e-08	-0.18637
0.308	-2.384e-08	-0.189713
0.307	-2.413e-08	-0.19202
0.306	-2.372e-08	-0.188758
0.305	-2.396e-08	-0.190668
0.304	-2.395e-08	-0.190588
0.303	-2.396e-08	-0.190668
0.302	-2.403e-08	-0.191225
0.301	-2.418e-08	-0.192418
0.3	-2.426e-08	-0.193055
0.299	-2.402e-08	-0.191145
0.298	-2.419e-08	-0.192498
0.297	-2.433e-08	-0.193612
0.296	-2.406e-08	-0.191463
0.295	-2.45e-08	-0.194965
0.294	-2.446e-08	-0.194646
0.293	-2.431e-08	-0.193453
0.292	-2.459e-08	-0.195681
0.291	-2.458e-08	-0.195601
0.29	-2.458e-08	-0.195601
0.289	-2.479e-08	-0.197273
0.288	-2.482e-08	-0.197511
0.287	-2.481e-08	-0.197432
0.286	-2.484e-08	-0.19767
0.285	-2.478e-08	-0.197193
0.284	-2.491e-08	-0.198227
0.283	-2.466e-08	-0.196238
0.282	-2.507e-08	-0.199501
0.281	-2.5e-08	-0.198944
0.28	-2.494e-08	-0.198466
0.279	-2.512e-08	-0.199899
0.278	-2.515e-08	-0.200137
0.277	-2.499e-08	-0.198864
0.276	-2.523e-08	-0.200774
0.275	-2.531e-08	-0.201411
0.274	-2.51e-08	-0.199739
0.273	-2.531e-08	-0.201411
0.272	-2.521e-08	-0.200615
0.271	-2.534e-08	-0.201649
0.27	-2.536e-08	-0.201808
0.269	-2.553e-08	-0.203161
0.268	-2.554e-08	-0.203241
0.267	-2.539e-08	-0.202047
0.266	-2.556e-08	-0.2034
0.265	-2.579e-08	-0.20523
0.264	-2.561e-08	-0.203798
0.263	-2.591e-08	-0.206185
0.262	-2.587e-08	-0.205867
0.261	-2.565e-08	-0.204116
0.26	-2.595e-08	-0.206504
0.259	-2.579e-08	-0.20523
0.258	-2.572e-08	-0.204673
0.257	-2.604e-08	-0.20722
0.256	-2.615e-08	-0.208095
0.255	-2.61e-08	-0.207697
0.254	-2.605e-08	-0.207299
0.253	-2.613e-08	-0.207936
0.252	-2.631e-08	-0.209368
0.251	-2.604e-08	-0.20722
0.25	-2.64e-08	-0.210085
0.249	-2.646e-08	-0.210562
0.248	-2.628e-08	-0.20913
0.247	-2.653e-08	-0.211119
0.246	-2.657e-08	-0.211437
0.245	-2.646e-08	-0.210562
0.244	-2.678e-08	-0.213108
0.243	-2.691e-08	-0.214143
0.242	-2.668e-08	-0.212313
0.241	-2.693e-08	-0.214302
0.24	-2.675e-08	-0.21287
0.239	-2.689e-08	-0.213984
0.238	-2.687e-08	-0.213825
0.237	-2.705e-08	-0.215257
0.236	-2.714e-08	-0.215973
0.235	-2.694e-08	-0.214382
0.234	-2.704e-08	-0.215177
0.233	-2.725e-08	-0.216849
0.232	-2.704e-08	-0.215177
0.231	-2.75e-08	-0.218838
0.23	-2.757e-08	-0.219395
0.229	-2.743e-08	-0.218281
0.228	-2.771e-08	-0.220509
0.227	-2.754e-08	-0.219156
0.226	-2.745e-08	-0.21844
0.225	-2.773e-08	-0.220668
0.224	-2.778e-08	-0.221066
0.223	-2.775e-08	-0.220827
0.222	-2.782e-08	-0.221385
0.221	-2.779e-08	-0.221146
0.22	-2.802e-08	-0.222976
0.219	-2.79e-08	-0.222021
0.218	-2.83e-08	-0.225204
0.217	-2.829e-08	-0.225125
0.216	-2.804e-08	-0.223135
0.215	-2.814e-08	-0.223931
0.214	-2.815e-08	-0.224011
0.213	-2.795e-08	-0.222419
0.212	-2.826e-08	-0.224886
0.211	-2.822e-08	-0.224568
0.21	-2.808e-08	-0.223454
0.209	-2.838e-08	-0.225841
0.208	-2.828e-08	-0.225045
0.207	-2.833e-08	-0.225443
0.206	-2.842e-08	-0.226159
0.205	-2.892e-08	-0.230138
0.204	-2.877e-08	-0.228944
0.203	-2.856e-08	-0.227273
0.202	-2.866e-08	-0.228069
0.201	-2.882e-08	-0.229342
0.2	-2.859e-08	-0.227512
0.199	-2.888e-08	-0.22982
0.198	-2.896e-08	-0.230456
0.197	-2.873e-08	-0.228626
0.196	-2.901e-08	-0.230854
0.195	-2.89e-08	-0.229979
0.194	-2.885e-08	-0.229581
0.193	-2.914e-08	-0.231889
0.192	-2.927e-08	-0.232923
0.191	-2.916e-08	-0.232048
0.19	-2.919e-08	-0.232287
0.189	-2.921e-08	-0.232446
0.188	-2.944e-08	-0.234276
0.187	-2.93e-08	-0.233162
0.186	-2.959e-08	-0.23547
0.185	-2.971e-08	-0.236425
0.184	-2.951e-08	-0.234833
0.183	-2.969e-08	-0.236266
0.182	-2.973e-08	-0.236584
0.181	-2.951e-08	-0.234833
0.18	-2.986e-08	-0.237618
0.179	-2.994e-08	-0.238255
0.178	-2.973e-08	-0.236584
0.177	-2.993e-08	-0.238175
0.176	-2.98e-08	-0.237141
0.175	-2.989e-08	-0.237857
0.174	-2.985e-08	-0.237539
0.173	-3.007e-08	-0.239289
0.172	-3.013e-08	-0.239767
0.171	-2.996e-08	-0.238414
0.17	-3.006e-08	-0.23921
0.169	-3.023e-08	-0.240563
0.168	-2.998e-08	-0.238573
0.167	-3.038e-08	-0.241756
0.166	-3.039e-08	-0.241836
0.165	-3.023e-08	-0.240563
0.164	-3.046e-08	-0.242393
0.163	-3.039e-08	-0.241836
0.162	-3.034e-08	-0.241438
0.161	-3.055e-08	-0.243109
0.16	-3.062e-08	-0.243666
0.159	-3.064e-08	-0.243825
0.158	-3.067e-08	-0.244064
0.157	-3.063e-08	-0.243746
0.156	-3.089e-08	-0.245815
0.155	-3.068e-08	-0.244144
0.154	-3.102e-08	-0.246849
0.153	-3.118e-08	-0.248123
0.152	-3.105e-08	-0.247088
0.151	-3.135e-08	-0.249475
0.15	-3.143e-08	-0.250112
0.149	-3.133e-08	-0.249316
0.148	-3.163e-08	-0.251704
0.147	-3.163e-08	-0.251704
0.146	-3.146e-08	-0.250351
0.145	-3.159e-08	-0.251385
0.144	-3.138e-08	-0.249714
0.143	-3.143e-08	-0.250112
0.142	-3.145e-08	-0.250271
0.141	-3.169e-08	-0.252181
0.14	-3.17e-08	-0.252261
0.139	-3.155e-08	-0.251067
0.138	-3.166e-08	-0.251942
0.137	-3.188e-08	-0.253693
0.136	-3.167e-08	-0.252022
0.135	-3.211e-08	-0.255523
0.134	-3.215e-08	-0.255842
0.133	-3.195e-08	-0.25425
0.132	-3.224e-08	-0.256558
0.131	-3.215e-08	-0.255842
0.13	-3.214e-08	-0.255762
0.129	-3.243e-08	-0.25807
0.128	-3.267e-08	-0.25998
0.127	-3.25e-08	-0.258627
0.126	-3.247e-08	-0.258388
0.125	-3.246e-08	-0.258308
0.124	-3.26e-08	-0.259423
0.123	-3.234e-08	-0.257354
0.122	-3.272e-08	-0.260377
0.121	-3.281e-08	-0.261094
0.12	-3.265e-08	-0.25982
0.119	-3.284e-08	-0.261332
0.118	-3.292e-08	-0.261969
0.117	-3.278e-08	-0.260855
0.116	-3.304e-08	-0.262924
0.115	-3.306e-08	-0.263083
0.114	-3.292e-08	-0.261969
0.113	-3.319e-08	-0.264118
0.112	-3.31e-08	-0.263401
0.111	-3.312e-08	-0.263561
0.11	-3.316e-08	-0.263879
0.109	-3.33e-08	-0.264993
0.108	-3.341e-08	-0.265868
0.107	-3.318e-08	-0.264038
0.106	-3.332e-08	-0.265152
0.105	-3.356e-08	-0.267062
0.104	-3.335e-08	-0.265391
0.103	-3.396e-08	-0.270245
0.102	-3.391e-08	-0.269847
0.101	-3.367e-08	-0.267937
0.1	-3.388e-08	-0.269608
0.099	-3.382e-08	-0.269131
0.098	-3.374e-08	-0.268494
0.097	-3.402e-08	-0.270723
0.096	-3.409e-08	-0.27128
0.095	-3.402e-08	-0.270723
0.094	-3.409e-08	-0.27128
0.093	-3.406e-08	-0.271041
0.092	-3.433e-08	-0.273189
0.091	-3.41e-08	-0.271359
0.09	-3.448e-08	-0.274383
0.089	-3.448e-08	-0.274383
0.088	-3.429e-08	-0.272871
0.087	-3.452e-08	-0.274701
0.086	-3.457e-08	-0.275099
0.085	-3.443e-08	-0.273985
0.084	-3.475e-08	-0.276532
0.083	-3.473e-08	-0.276373
0.082	-3.459e-08	-0.275258
0.081	-3.486e-08	-0.277407
0.08	-3.467e-08	-0.275895
0.079	-3.479e-08	-0.27685
0.078	-3.486e-08	-0.277407
0.077	-3.514e-08	-0.279635
0.076	-3.511e-08	-0.279397
0.075	-3.49e-08	-0.277725
0.074	-3.504e-08	-0.278839
0.073	-3.52e-08	-0.280113
0.072	-3.494e-08	-0.278044
0.071	-3.528e-08	-0.280749
0.07	-3.533e-08	-0.281147
0.069	-3.515e-08	-0.279715
0.068	-3.545e-08	-0.282102
0.067	-3.535e-08	-0.281306
0.066	-3.531e-08	-0.280988
0.065	-3.562e-08	-0.283455
0.064	-3.576e-08	-0.284569
0.063	-3.572e-08	-0.284251
0.062	-3.582e-08	-0.285047
0.061	-3.578e-08	-0.284728
0.06	-3.6e-08	-0.286479
0.059	-3.57e-08	-0.284092
0.058	-3.598e-08	-0.28632
0.057	-3.612e-08	-0.287434
0.056	-3.585e-08	-0.285285
0.055	-3.614e-08	-0.287593
0.054	-3.621e-08	-0.28815
0.053	-3.603e-08	-0.286718
0.052	-3.639e-08	-0.289582
0.051	-3.647e-08	-0.290219
0.05	-3.628e-08	-0.288707
0.049	-3.651e-08	-0.290537
0.048	-3.646e-08	-0.290139
0.047	-3.65e-08	-0.290458
0.046	-3.66e-08	-0.291254
0.045	-3.673e-08	-0.292288
0.044	-3.676e-08	-0.292527
0.043	-3.66e-08	-0.291254
0.042	-3.678e-08	-0.292686
0.041	-3.698e-08	-0.294277
0.04	-3.677e-08	-0.292606
0.039	-3.721e-08	-0.296108
0.038	-3.721e-08	-0.296108
0.037	-3.707e-08	-0.294994
0.036	-3.737e-08	-0.297381
0.035	-3.73e-08	-0.296824
0.034	-3.727e-08	-0.296585
0.033	-3.756e-08	-0.298893
0.032	-3.76e-08	-0.299211
0.031	-3.757e-08	-0.298973
0.03	-3.762e-08	-0.29937
0.029	-3.757e-08	-0.298973
0.028	-3.783e-08	-0.301042
0.027	-3.756e-08	-0.298893
0.026	-3.81e-08	-0.30319
0.025	-3.809e-08	-0.303111
0.024	-3.788e-08	-0.301439
0.023	-3.806e-08	-0.302872
0.022	-3.806e-08	-0.302872
0.021	-3.788e-08	-0.301439
0.02	-3.827e-08	-0.304543
0.019	-3.83e-08	-0.304782
0.018	-3.817e-08	-0.303747
0.017	-3.84e-08	-0.305577
0.016	-3.833e-08	-0.30502
0.015	-3.851e-08	-0.306453
0.014	-3.857e-08	-0.30693
0.013	-3.884e-08	-0.309079
0.012	-3.888e-08	-0.309397
0.011	-3.891e-08	-0.309636
0.01	-3.903e-08	-0.310591
0.009	-3.913e-08	-0.311387
0.008	-3.887e-08	-0.309318
0.007	-3.916e-08	-0.311625
0.006	-3.923e-08	-0.312182
0.005	-3.905e-08	-0.31075
0.004	-3.937e-08	-0.313297
0.003	-3.921e-08	-0.312023
0.002	-3.921e-08	-0.312023
0.001	-3.945e-08	-0.313933
0	-4.038e-08	-0.321334
-0.001	-3.951e-08	-0.314411
-0.002	-3.954e-08	-0.314649
-0.003	-3.952e-08	-0.31449
-0.004	-3.973e-08	-0.316161
-0.005	-3.953e-08	-0.31457
-0.006	-3.984e-08	-0.317037
-0.007	-3.991e-08	-0.317594
-0.008	-3.975e-08	-0.31632
-0.009	-3.998e-08	-0.318151
-0.01	-4e-08	-0.31831
-0.011	-3.985e-08	-0.317116
-0.012	-4.021e-08	-0.319981
-0.013	-4.034e-08	-0.321016
-0.014	-4.014e-08	-0.319424
-0.015	-4.035e-08	-0.321095
-0.016	-4.029e-08	-0.320618
-0.017	-4.036e-08	-0.321175
-0.018	-4.048e-08	-0.32213
-0.019	-4.069e-08	-0.323801
-0.02	-4.085e-08	-0.325074
-0.021	-4.062e-08	-0.323244
-0.022	-4.076e-08	-0.324358
-0.023	-4.1e-08	-0.326268
-0.024	-4.079e-08	-0.324597
-0.025	-4.122e-08	-0.328018
-0.026	-4.127e-08	-0.328416
-0.027	-4.11e-08	-0.327063
-0.028	-4.139e-08	-0.329371
-0.029	-4.129e-08	-0.328575
-0.03	-4.131e-08	-0.328735
-0.031	-4.177e-08	-0.332395
-0.032	-4.19e-08	-0.33343
-0.033	-4.184e-08	-0.332952
-0.034	-4.189e-08	-0.33335
-0.035	-4.196e-08	-0.333907
-0.036	-4.217e-08	-0.335578
-0.037	-4.192e-08	-0.333589
-0.038	-4.229e-08	-0.336533
-0.039	-4.229e-08	-0.336533
-0.04	-4.202e-08	-0.334385
-0.041	-4.224e-08	-0.336135
-0.042	-4.229e-08	-0.336533
-0.043	-4.227e-08	-0.336374
-0.044	-4.277e-08	-0.340353
-0.045	-4.271e-08	-0.339875
-0.046	-4.252e-08	-0.338363
-0.047	-4.276e-08	-0.340273
-0.048	-4.258e-08	-0.338841
-0.049	-4.269e-08	-0.339716
-0.05	-4.274e-08	-0.340114
-0.051	-4.299e-08	-0.342104
-0.052	-4.305e-08	-0.342581
-0.053	-4.293e-08	-0.341626
-0.054	-4.309e-08	-0.342899
-0.055	-4.323e-08	-0.344013
-0.056	-4.311e-08	-0.343058
-0.057	-4.348e-08	-0.346003
-0.058	-4.353e-08	-0.346401
-0.059	-4.339e-08	-0.345287
-0.06	-4.37e-08	-0.347754
-0.061	-4.366e-08	-0.347435
-0.062	-4.358e-08	-0.346799
-0.063	-4.393e-08	-0.349584
-0.064	-4.405e-08	-0.350539
-0.065	-4.396e-08	-0.349823
-0.066	-4.401e-08	-0.35022
-0.067	-4.403e-08	-0.35038
-0.068	-4.431e-08	-0.352608
-0.069	-4.406e-08	-0.350618
-0.07	-4.449e-08	-0.35404
-0.071	-4.456e-08	-0.354597
-0.072	-4.438e-08	-0.353165
-0.073	-4.461e-08	-0.354995
-0.074	-4.463e-08	-0.355154
-0.075	-4.451e-08	-0.354199
-0.076	-4.495e-08	-0.357701
-0.077	-4.495e-08	-0.357701
-0.078	-4.483e-08	-0.356746
-0.079	-4.511e-08	-0.358974
-0.08	-4.516e-08	-0.359372
-0.081	-4.524e-08	-0.360008
-0.082	-4.523e-08	-0.359929
-0.083	-4.553e-08	-0.362316
-0.084	-4.557e-08	-0.362635
-0.085	-4.538e-08	-0.361123
-0.086	-4.556e-08	-0.362555
-0.087	-4.58e-08	-0.364465
-0.088	-4.558e-08	-0.362714
-0.089	-4.607e-08	-0.366613
-0.09	-4.603e-08	-0.366295
-0.091	-4.576e-08	-0.364147
-0.092	-4.606e-08	-0.366534
-0.093	-4.604e-08	-0.366375
-0.094	-4.605e-08	-0.366454
-0.095	-4.635e-08	-0.368842
-0.096	-4.644e-08	-0.369558
-0.097	-4.646e-08	-0.369717
-0.098	-4.653e-08	-0.370274
-0.099	-4.657e-08	-0.370592
-0.1	-4.687e-08	-0.37298
-0.101	-4.664e-08	-0.371149
-0.102	-4.738e-08	-0.377038
-0.103	-4.718e-08	-0.375447
-0.104	-4.693e-08	-0.373457
-0.105	-4.716e-08	-0.375287
-0.106	-4.722e-08	-0.375765
-0.107	-4.709e-08	-0.37473
-0.108	-4.748e-08	-0.377834
-0.109	-4.756e-08	-0.37847
-0.11	-4.742e-08	-0.377356
-0.111	-4.765e-08	-0.379187
-0.112	-4.756e-08	-0.37847
-0.113	-4.767e-08	-0.379346
-0.114	-4.773e-08	-0.379823
-0.115	-4.801e-08	-0.382051
-0.116	-4.802e-08	-0.382131
-0.117	-4.787e-08	-0.380937
-0.118	-4.807e-08	-0.382529
-0.119	-4.835e-08	-0.384757
-0.12	-4.814e-08	-0.383086
-0.121	-4.866e-08	-0.387224
-0.122	-4.881e-08	-0.388418
-0.123	-4.867e-08	-0.387304
-0.124	-4.906e-08	-0.390407
-0.125	-4.887e-08	-0.388895
-0.126	-4.883e-08	-0.388577
-0.127	-4.914e-08	-0.391044
-0.128	-4.926e-08	-0.391999
-0.129	-4.903e-08	-0.390168
-0.13	-4.906e-08	-0.390407
-0.131	-4.91e-08	-0.390725
-0.132	-4.929e-08	-0.392237
-0.133	-4.896e-08	-0.389611
-0.134	-4.937e-08	-0.392874
-0.135	-4.944e-08	-0.393431
-0.136	-4.918e-08	-0.391362
-0.137	-4.946e-08	-0.39359
-0.138	-4.956e-08	-0.394386
-0.139	-4.936e-08	-0.392794
-0.14	-4.985e-08	-0.396694
-0.141	-5.002e-08	-0.398047
-0.142	-4.987e-08	-0.396853
-0.143	-5.016e-08	-0.399161
-0.144	-5.009e-08	-0.398604
-0.145	-5.025e-08	-0.399877
-0.146	-5.027e-08	-0.400036
-0.147	-5.048e-08	-0.401707
-0.148	-5.066e-08	-0.403139
-0.149	-5.041e-08	-0.40115
-0.15	-5.073e-08	-0.403697
-0.151	-5.104e-08	-0.406163
-0.152	-5.08e-08	-0.404254
-0.153	-5.141e-08	-0.409108
-0.154	-5.148e-08	-0.409665
-0.155	-5.129e-08	-0.408153
-0.156	-5.159e-08	-0.41054
-0.157	-5.147e-08	-0.409585
-0.158	-5.143e-08	-0.409267
-0.159	-5.173e-08	-0.411654
-0.16	-5.185e-08	-0.412609
-0.161	-5.177e-08	-0.411973
-0.162	-5.178e-08	-0.412052
-0.163	-5.182e-08	-0.41237
-0.164	-5.21e-08	-0.414599
-0.165	-5.18e-08	-0.412211
-0.166	-5.244e-08	-0.417304
-0.167	-5.25e-08	-0.417782
-0.168	-5.224e-08	-0.415713
-0.169	-5.254e-08	-0.4181
-0.17	-5.257e-08	-0.418339
-0.171	-5.242e-08	-0.417145
-0.172	-5.274e-08	-0.419692
-0.173	-5.282e-08	-0.420328
-0.174	-5.266e-08	-0.419055
-0.175	-5.302e-08	-0.42192
-0.176	-5.287e-08	-0.420726
-0.177	-5.299e-08	-0.421681
-0.178	-5.305e-08	-0.422158
-0.179	-5.341e-08	-0.425023
-0.18	-5.343e-08	-0.425182
-0.181	-5.337e-08	-0.424705
-0.182	-5.356e-08	-0.426217
-0.183	-5.387e-08	-0.428684
-0.184	-5.365e-08	-0.426933
-0.185	-5.418e-08	-0.431151
-0.186	-5.417e-08	-0.431071
-0.187	-5.407e-08	-0.430275
-0.188	-5.435e-08	-0.432504
-0.189	-5.433e-08	-0.432344
-0.19	-5.422e-08	-0.431469
-0.191	-5.463e-08	-0.434732
-0.192	-5.495e-08	-0.437278
-0.193	-5.489e-08	-0.436801
-0.194	-5.508e-08	-0.438313
-0.195	-5.512e-08	-0.438631
-0.196	-5.556e-08	-0.442132
-0.197	-5.531e-08	-0.440143
-0.198	-5.579e-08	-0.443963
-0.199	-5.596e-08	-0.445316
-0.2	-5.577e-08	-0.443804
-0.201	-5.613e-08	-0.446668
-0.202	-5.629e-08	-0.447942
-0.203	-5.628e-08	-0.447862
-0.204	-5.685e-08	-0.452398
-0.205	-5.742e-08	-0.456934
-0.206	-5.691e-08	-0.452875
-0.207	-5.724e-08	-0.455501
-0.208	-5.728e-08	-0.45582
-0.209	-5.735e-08	-0.456377
-0.21	-5.759e-08	-0.458287
-0.211	-5.792e-08	-0.460913
-0.212	-5.803e-08	-0.461788
-0.213	-5.793e-08	-0.460992
-0.214	-5.822e-08	-0.4633
-0.215	-5.854e-08	-0.465847
-0.216	-5.833e-08	-0.464175
-0.217	-5.9e-08	-0.469507
-0.218	-5.92e-08	-0.471099
-0.219	-5.919e-08	-0.471019
-0.22	-5.965e-08	-0.47468
-0.221	-5.974e-08	-0.475396
-0.222	-5.985e-08	-0.476271
-0.223	-6.034e-08	-0.48017
-0.224	-6.06e-08	-0.482239
-0.225	-6.084e-08	-0.484149
-0.226	-6.114e-08	-0.486537
-0.227	-6.131e-08	-0.487889
-0.228	-6.175e-08	-0.491391
-0.229	-6.174e-08	-0.491311
-0.23	-6.24e-08	-0.496563
-0.231	-6.262e-08	-0.498314
-0.232	-6.261e-08	-0.498235
-0.233	-6.308e-08	-0.501975
-0.234	-6.339e-08	-0.504442
-0.235	-6.352e-08	-0.505476
-0.236	-6.413e-08	-0.51033
-0.237	-6.446e-08	-0.512956
-0.238	-6.455e-08	-0.513673
-0.239	-6.515e-08	-0.518447
-0.24	-6.531e-08	-0.51972
-0.241	-6.573e-08	-0.523063
-0.242	-6.617e-08	-0.526564
-0.243	-6.685e-08	-0.531975
-0.244	-6.724e-08	-0.535079
-0.245	-6.736e-08	-0.536034
-0.246	-6.791e-08	-0.540411
-0.247	-6.852e-08	-0.545265
-0.248	-6.855e-08	-0.545504
-0.249	-6.945e-08	-0.552666
-0.25	-6.982e-08	-0.55561
-0.251	-6.998e-08	-0.556883
-0.252	-7.074e-08	-0.562931
-0.253	-7.089e-08	-0.564125
-0.254	-7.134e-08	-0.567706
-0.255	-7.213e-08	-0.573992
-0.256	-7.268e-08	-0.578369
-0.257	-7.315e-08	-0.582109
-0.258	-7.363e-08	-0.585929
-0.259	-7.426e-08	-0.590942
-0.26	-7.489e-08	-0.595956
-0.261	-7.509e-08	-0.597547
-0.262	-7.6e-08	-0.604789
-0.263	-7.658e-08	-0.609404
-0.264	-7.679e-08	-0.611075
-0.265	-7.765e-08	-0.617919
-0.266	-7.819e-08	-0.622216
-0.267	-7.853e-08	-0.624922
-0.268	-7.968e-08	-0.634073
-0.269	-8.019e-08	-0.638132
-0.27	-8.049e-08	-0.640519
-0.271	-8.123e-08	-0.646408
-0.272	-8.172e-08	-0.650307
-0.273	-8.231e-08	-0.655002
-0.274	-8.294e-08	-0.660016
-0.275	-8.357e-08	-0.665029
-0.276	-8.421e-08	-0.670122
-0.277	-8.448e-08	-0.67227
-0.278	-8.516e-08	-0.677682
-0.279	-8.595e-08	-0.683968
-0.28	-8.619e-08	-0.685878
-0.281	-8.726e-08	-0.694393
-0.282	-8.782e-08	-0.698849
-0.283	-8.806e-08	-0.700759
-0.284	-8.889e-08	-0.707364
-0.285	-8.922e-08	-0.70999
-0.286	-8.966e-08	-0.713492
-0.287	-9.042e-08	-0.719539
-0.288	-9.098e-08	-0.723996
-0.289	-9.135e-08	-0.72694
-0.29	-9.191e-08	-0.731397
-0.291	-9.231e-08	-0.73458
-0.292	-9.309e-08	-0.740787
-0.293	-9.303e-08	-0.740309
-0.294	-9.401e-08	-0.748108
-0.295	-9.436e-08	-0.750893
-0.296	-9.443e-08	-0.75145
-0.297	-9.494e-08	-0.755509
-0.298	-9.534e-08	-0.758692
-0.299	-9.548e-08	-0.759806
-0.3	-9.615e-08	-0.765137
-0.301	-9.639e-08	-0.767047
-0.302	-9.644e-08	-0.767445
-0.303	-9.693e-08	-0.771344
-0.304	-9.689e-08	-0.771026
-0.305	-9.725e-08	-0.773891
-0.306	-9.735e-08	-0.774687
-0.307	-9.815e-08	-0.781053
-0.308	-9.79e-08	-0.779063
-0.309	-9.774e-08	-0.77779
-0.31	-9.782e-08	-0.778427
-0.311	-9.8e-08	-0.779859
-0.312	-9.766e-08	-0.777154
-0.313	-9.796e-08	-0.779541
-0.314	-9.795e-08	-0.779461
-0.315	-9.748e-08	-0.775721
-0.316	-9.772e-08	-0.777631
-0.317	-9.735e-08	-0.774687
-0.318	-9.717e-08	-0.773254
-0.319	-9.717e-08	-0.773254
-0.32	-9.717e-08	-0.773254
-0.321	-9.685e-08	-0.770708
-0.322	-9.65e-08	-0.767923
-0.323	-9.617e-08	-0.765297
-0.324	-9.611e-08	-0.764819
-0.325	-9.551e-08	-0.760044
-0.326	-9.559e-08	-0.760681
-0.327	-9.529e-08	-0.758294
-0.328	-9.464e-08	-0.753121
-0.329	-9.458e-08	-0.752644
-0.33	-9.415e-08	-0.749222
-0.331	-9.35e-08	-0.744049
-0.332	-9.352e-08	-0.744209
-0.333	-9.314e-08	-0.741185
-0.334	-9.244e-08	-0.735614
-0.335	-9.215e-08	-0.733306
-0.336	-9.153e-08	-0.728373
-0.337	-9.111e-08	-0.72503
-0.338	-9.062e-08	-0.721131
-0.339	-9.029e-08	-0.718505
-0.34	-8.986e-08	-0.715083
-0.341	-8.899e-08	-0.70816
-0.342	-8.856e-08	-0.704738
-0.343	-8.835e-08	-0.703067
-0.344	-8.737e-08	-0.695268
-0.345	-8.741e-08	-0.695587
-0.346	-8.685e-08	-0.69113
-0.347	-8.599e-08	-0.684287
-0.348	-8.572e-08	-0.682138
-0.349	-8.501e-08	-0.676488
-0.35	-8.443e-08	-0.671873
-0.351	-8.411e-08	-0.669326
-0.352	-8.366e-08	-0.665745
-0.353	-8.308e-08	-0.66113
-0.354	-8.252e-08	-0.656673
-0.355	-8.195e-08	-0.652137
-0.356	-8.173e-08	-0.650387
-0.357	-8.096e-08	-0.644259
-0.358	-8.097e-08	-0.644339
-0.359	-8.047e-08	-0.64036
-0.36	-7.961e-08	-0.633516
-0.361	-7.933e-08	-0.631288
-0.362	-7.885e-08	-0.627468
-0.363	-7.817e-08	-0.622057
-0.364	-7.813e-08	-0.621739
-0.365	-7.781e-08	-0.619192
-0.366	-7.728e-08	-0.614975
-0.367	-7.723e-08	-0.614577
-0.368	-7.672e-08	-0.610518
-0.369	-7.642e-08	-0.608131
-0.37	-7.604e-08	-0.605107
-0.371	-7.595e-08	-0.604391
-0.372	-7.565e-08	-0.602004
-0.373	-7.498e-08	-0.596672
-0.374	-7.492e-08	-0.596194
-0.375	-7.49e-08	-0.596035
-0.376	-7.432e-08	-0.59142
-0.377	-7.439e-08	-0.591977
-0.378	-7.416e-08	-0.590147
-0.379	-7.376e-08	-0.586963
-0.38	-7.38e-08	-0.587282
-0.381	-7.343e-08	-0.584337
-0.382	-7.314e-08	-0.58203
-0.383	-7.335e-08	-0.583701
-0.384	-7.343e-08	-0.584337
-0.385	-7.316e-08	-0.582189
-0.386	-7.302e-08	-0.581075
-0.387	-7.296e-08	-0.580597
-0.388	-7.301e-08	-0.580995
-0.389	-7.266e-08	-0.57821
-0.39	-7.301e-08	-0.580995
-0.391	-7.301e-08	-0.580995
-0.392	-7.265e-08	-0.57813
-0.393	-7.301e-08	-0.580995
-0.394	-7.303e-08	-0.581154
-0.395	-7.286e-08	-0.579801
-0.396	-7.334e-08	-0.583621
-0.397	-7.35e-08	-0.584894
-0.398	-7.327e-08	-0.583064
-0.399	-7.358e-08	-0.585531
-0.4	-7.335e-08	-0.583701
-0.401	-7.345e-08	-0.584497
-0.402	-7.347e-08	-0.584656
-0.403	-7.367e-08	-0.586247
-0.404	-7.382e-08	-0.587441
-0.405	-7.358e-08	-0.585531
-0.406	-7.381e-08	-0.587361
-0.407	-7.418e-08	-0.590306
-0.408	-7.394e-08	-0.588396
-0.409	-7.472e-08	-0.594603
-0.41	-7.463e-08	-0.593887
-0.411	-7.425e-08	-0.590863
-0.412	-7.455e-08	-0.59325
-0.413	-7.448e-08	-0.592693
-0.414	-7.445e-08	-0.592454
-0.415	-7.476e-08	-0.594921
-0.416	-7.492e-08	-0.596194
-0.417	-7.481e-08	-0.595319
-0.418	-7.498e-08	-0.596672
-0.419	-7.497e-08	-0.596592
-0.42	-7.542e-08	-0.600173
-0.421	-7.515e-08	-0.598025
-0.422	-7.556e-08	-0.601287
-0.423	-7.553e-08	-0.601049
-0.424	-7.537e-08	-0.599775
-0.425	-7.563e-08	-0.601844
-0.426	-7.564e-08	-0.601924
-0.427	-7.548e-08	-0.600651
-0.428	-7.592e-08	-0.604152
-0.429	-7.599e-08	-0.604709
-0.43	-7.581e-08	-0.603277
-0.431	-7.616e-08	-0.606062
-0.432	-7.606e-08	-0.605266
-0.433	-7.621e-08	-0.60646
-0.434	-7.625e-08	-0.606778
-0.435	-7.674e-08	-0.610678
-0.436	-7.661e-08	-0.609643
-0.437	-7.646e-08	-0.608449
-0.438	-7.669e-08	-0.61028
-0.439	-7.693e-08	-0.612189
-0.44	-7.669e-08	-0.61028
-0.441	-7.718e-08	-0.614179
-0.442	-7.735e-08	-0.615532
-0.443	-7.705e-08	-0.613144
-0.444	-7.764e-08	-0.617839
-0.445	-7.744e-08	-0.616248
-0.446	-7.74e-08	-0.61593
-0.447	-7.798e-08	-0.620545
-0.448	-7.817e-08	-0.622057
-0.449	-7.802e-08	-0.620863
-0.45	-7.805e-08	-0.621102
-0.451	-7.813e-08	-0.621739
-0.452	-7.845e-08	-0.624285
-0.453	-7.81e-08	-0.6215
-0.454	-7.854e-08	-0.625001
-0.455	-7.876e-08	-0.626752
-0.456	-7.854e-08	-0.625001
-0.457	-7.886e-08	-0.627548
-0.458	-7.897e-08	-0.628423
-0.459	-7.874e-08	-0.626593
-0.46	-7.932e-08	-0.631209
-0.461	-7.934e-08	-0.631368
-0.462	-7.933e-08	-0.631288
-0.463	-7.96e-08	-0.633437
-0.464	-7.958e-08	-0.633278
-0.465	-7.981e-08	-0.635108
-0.466	-7.986e-08	-0.635506
-0.467	-8.023e-08	-0.63845
-0.468	-8.035e-08	-0.639405
-0.469	-8.011e-08	-0.637495
-0.47	-8.04e-08	-0.639803
-0.471	-8.078e-08	-0.642827
-0.472	-8.048e-08	-0.640439
-0.473	-8.121e-08	-0.646249
-0.474	-8.126e-08	-0.646647
-0.475	-8.108e-08	-0.645214
-0.476	-8.146e-08	-0.648238
-0.477	-8.131e-08	-0.647044
-0.478	-8.141e-08	-0.64784
-0.479	-8.186e-08	-0.651421
-0.48	-8.208e-08	-0.653172
-0.481	-8.206e-08	-0.653013
-0.482	-8.219e-08	-0.654047
-0.483	-8.227e-08	-0.654684
-0.484	-8.264e-08	-0.657628
-0.485	-8.238e-08	-0.655559
-0.486	-8.297e-08	-0.660254
-0.487	-8.31e-08	-0.661289
-0.488	-8.283e-08	-0.65914
-0.489	-8.324e-08	-0.662403
-0.49	-8.334e-08	-0.663199
-0.491	-8.331e-08	-0.66296
-0.492	-8.385e-08	-0.667257
-0.493	-8.402e-08	-0.66861
-0.494	-8.393e-08	-0.667894
-0.495	-8.429e-08	-0.670759
-0.496	-8.426e-08	-0.67052
-0.497	-8.448e-08	-0.67227
-0.498	-8.465e-08	-0.673623
-0.499	-8.509e-08	-0.677125
-0.5	-8.536e-08	-0.679273
-0.501	-8.843e-08	-0.703704
-0.502	-8.648e-08	-0.688186
-0.503	-8.656e-08	-0.688823
-0.504	-8.62e-08	-0.685958
-0.505	-8.679e-08	-0.690653
-0.506	-8.696e-08	-0.692006
-0.507	-8.662e-08	-0.6893
-0.508	-8.713e-08	-0.693359
-0.509	-8.728e-08	-0.694552
-0.51	-8.757e-08	-0.69686
-0.511	-8.798e-08	-0.700123
-0.512	-8.878e-08	-0.706489
-0.513	-8.844e-08	-0.703783
-0.514	-8.851e-08	-0.70434
-0.515	-8.851e-08	-0.70434
-0.516	-8.906e-08	-0.708717
-0.517	-8.896e-08	-0.707921
-0.518	-8.92e-08	-0.709831
-0.519	-8.935e-08	-0.711025
-0.52	-8.931e-08	-0.710706
-0.521	-8.955e-08	-0.712616
-0.522	-9.006e-08	-0.716675
-0.523	-9.036e-08	-0.719062
-0.524	-9.089e-08	-0.72328
-0.525	-9.095e-08	-0.723757
-0.526	-9.049e-08	-0.720097
-0.527	-9.081e-08	-0.722643
-0.528	-9.071e-08	-0.721847
-0.529	-9.098e-08	-0.723996
-0.53	-9.107e-08	-0.724712
-0.531	-9.146e-08	-0.727816
-0.532	-9.168e-08	-0.729566
-0.533	-9.151e-08	-0.728213
-0.534	-9.171e-08	-0.729805
-0.535	-9.213e-08	-0.733147
-0.536	-9.189e-08	-0.731237
-0.537	-9.277e-08	-0.73824
-0.538	-9.3e-08	-0.74007
-0.539	-9.293e-08	-0.739513
-0.54	-9.309e-08	-0.740787
-0.541	-9.316e-08	-0.741344
-0.542	-9.307e-08	-0.740628
-0.543	-9.365e-08	-0.745243
-0.544	-9.404e-08	-0.748347
-0.545	-9.414e-08	-0.749142
-0.546	-9.429e-08	-0.750336
-0.547	-9.442e-08	-0.75137
-0.548	-9.485e-08	-0.754792
-0.549	-9.457e-08	-0.752564
-0.55	-9.545e-08	-0.759567
-0.551	-9.563e-08	-0.760999
-0.552	-9.553e-08	-0.760204
-0.553	-9.594e-08	-0.763466
-0.554	-9.621e-08	-0.765615
-0.555	-9.62e-08	-0.765535
-0.556	-9.696e-08	-0.771583
-0.557	-9.713e-08	-0.772936
-0.558	-9.711e-08	-0.772777
-0.559	-9.765e-08	-0.777074
-0.56	-9.769e-08	-0.777392
-0.561	-9.808e-08	-0.780496
-0.562	-9.838e-08	-0.782883
-0.563	-9.891e-08	-0.787101
-0.564	-9.917e-08	-0.78917
-0.565	-9.902e-08	-0.787976
-0.566	-9.949e-08	-0.791716
-0.567	-9.98e-08	-0.794183
-0.568	-9.963e-08	-0.79283
-0.569	-1.004e-07	-0.798958
-0.57	-1.007e-07	-0.801345
-0.571	-1.005e-07	-0.799754
-0.572	-1.011e-07	-0.804528
-0.573	-1.011e-07	-0.804528
-0.574	-1.013e-07	-0.80612
-0.575	-1.02e-07	-0.81169
-0.576	-1.025e-07	-0.815669
-0.577	-1.027e-07	-0.817261
-0.578	-1.03e-07	-0.819648
-0.579	-1.031e-07	-0.820444
-0.58	-1.037e-07	-0.825218
-0.581	-1.035e-07	-0.823627
-0.582	-1.042e-07	-0.829197
-0.583	-1.045e-07	-0.831585
-0.584	-1.044e-07	-0.830789
-0.585	-1.05e-07	-0.835563
-0.586	-1.053e-07	-0.837951
-0.587	-1.053e-07	-0.837951
-0.588	-1.062e-07	-0.845113
-0.589	-1.067e-07	-0.849092
-0.59	-1.067e-07	-0.849092
-0.591	-1.071e-07	-0.852275
-0.592	-1.073e-07	-0.853866
-0.593	-1.077e-07	-0.857049
-0.594	-1.08e-07	-0.859437
-0.595	-1.09e-07	-0.867394
-0.596	-1.092e-07	-0.868986
-0.597	-1.09e-07	-0.867394
-0.598	-1.094e-07	-0.870578
-0.599	-1.099e-07	-0.874556
-0.6	-5.528e-08	-0.439904
-0.599	-1.667e-08	-0.132656
-0.598	-1.177e-08	-0.0936627
-0.597	-9.15e-09	-0.0728134
-0.596	-6.655e-09	-0.0529588
-0.595	-4.837e-09	-0.0384916
-0.594	-3.807e-09	-0.0302951
-0.593	-2.083e-09	-0.016576
-0.592	-1.006e-09	-0.00800549
-0.591	6.448e-11	0.000513116
-0.59	1.336e-09	0.0106316
-0.589	2.547e-09	0.0202684
-0.588	3.304e-09	0.0262924
-0.587	4.025e-09	0.0320299
-0.586	4.939e-09	0.0393033
-0.585	6.055e-09	0.0481842
-0.584	6.21e-09	0.0494176
-0.583	7.239e-09	0.0576061
-0.582	8.073e-09	0.0642429
-0.581	8.292e-09	0.0659856
-0.58	9.35e-09	0.0744049
-0.579	9.865e-09	0.0785032
-0.578	1.03e-08	0.0819648
-0.577	1.114e-08	0.0886493
-0.576	1.189e-08	0.0946176
-0.575	1.174e-08	0.093424
-0.574	1.236e-08	0.0983578
-0.573	1.265e-08	0.100666
-0.572	1.333e-08	0.106077
-0.571	1.352e-08	0.107589
-0.57	1.429e-08	0.113716
-0.569	1.463e-08	0.116422
-0.568	1.453e-08	0.115626
-0.567	1.52e-08	0.120958
-0.566	1.57e-08	0.124937
-0.565	1.573e-08	0.125175
-0.564	1.638e-08	0.130348
-0.563	1.682e-08	0.133849
-0.562	1.67e-08	0.132894
-0.561	1.746e-08	0.138942
-0.56	1.746e-08	0.138942
-0.559	1.782e-08	0.141807
-0.558	1.835e-08	0.146025
-0.557	1.858e-08	0.147855
-0.556	1.873e-08	0.149049
-0.555	1.884e-08	0.149924
-0.554	1.923e-08	0.153027
-0.553	1.97e-08	0.156768
-0.552	1.956e-08	0.155654
-0.551	2.008e-08	0.159792
-0.55	2.045e-08	0.162736
-0.549	2.024e-08	0.161065
-0.548	2.085e-08	0.165919
-0.547	2.094e-08	0.166635
-0.546	2.1e-08	0.167113
-0.545	2.157e-08	0.171649
-0.544	2.181e-08	0.173558
-0.543	2.174e-08	0.173001
-0.542	2.211e-08	0.175946
-0.541	2.22e-08	0.176662
-0.54	2.252e-08	0.179208
-0.539	2.247e-08	0.178811
-0.538	2.301e-08	0.183108
-0.537	2.308e-08	0.183665
-0.536	2.275e-08	0.181039
-0.535	2.311e-08	0.183904
-0.534	2.356e-08	0.187485
-0.533	2.331e-08	0.185495
-0.532	2.398e-08	0.190827
-0.531	2.408e-08	0.191623
-0.53	2.378e-08	0.189235
-0.529	2.427e-08	0.193135
-0.528	2.429e-08	0.193294
-0.527	2.426e-08	0.193055
-0.526	2.463e-08	0.195999
-0.525	2.502e-08	0.199103
-0.524	2.505e-08	0.199342
-0.523	2.498e-08	0.198785
-0.522	2.518e-08	0.200376
-0.521	2.565e-08	0.204116
-0.52	2.548e-08	0.202763
-0.519	2.599e-08	0.206822
-0.518	2.628e-08	0.20913
-0.517	2.593e-08	0.206344
-0.516	2.639e-08	0.210005
-0.515	2.651e-08	0.21096
-0.514	2.643e-08	0.210323
-0.513	2.68e-08	0.213268
-0.512	2.748e-08	0.218679
-0.511	2.665e-08	0.212074
-0.51	2.704e-08	0.215177
-0.509	2.687e-08	0.213825
-0.508	2.717e-08	0.216212
-0.507	2.712e-08	0.215814
-0.506	2.756e-08	0.219316
-0.505	2.768e-08	0.22027
-0.504	2.741e-08	0.218122
-0.503	2.759e-08	0.219554
-0.502	2.782e-08	0.221385
-0.501	2.754e-08	0.219156
-0.5	2.796e-08	0.222499
-0.499	2.815e-08	0.224011
-0.498	2.752e-08	0.218997
-0.497	2.814e-08	0.223931
-0.496	2.798e-08	0.222658
-0.495	2.815e-08	0.224011
-0.494	2.857e-08	0.227353
-0.493	2.875e-08	0.228785
-0.492	2.869e-08	0.228308
-0.491	2.866e-08	0.228069
-0.49	2.878e-08	0.229024
-0.489	2.907e-08	0.231332
-0.488	2.872e-08	0.228546
-0.487	2.925e-08	0.232764
-0.486	2.935e-08	0.23356
-0.485	2.891e-08	0.230058
-0.484	2.936e-08	0.233639
-0.483	2.939e-08	0.233878
-0.482	2.925e-08	0.232764
-0.481	2.974e-08	0.236663
-0.48	2.979e-08	0.237061
-0.479	2.957e-08	0.235311
-0.478	2.992e-08	0.238096
-0.477	2.965e-08	0.235947
-0.476	2.985e-08	0.237539
-0.475	2.984e-08	0.237459
-0.474	3.012e-08	0.239687
-0.473	3.004e-08	0.239051
-0.472	2.947e-08	0.234515
-0.471	2.987e-08	0.237698
-0.47	3.011e-08	0.239608
-0.469	2.989e-08	0.237857
-0.468	3.043e-08	0.242154
-0.467	3.054e-08	0.24303
-0.466	3.014e-08	0.239846
-0.465	3.053e-08	0.24295
-0.464	3.04e-08	0.241916
-0.463	3.044e-08	0.242234
-0.462	3.07e-08	0.244303
-0.461	3.075e-08	0.244701
-0.46	3.066e-08	0.243985
-0.459	3.044e-08	0.242234
-0.458	3.057e-08	0.243268
-0.457	3.089e-08	0.245815
-0.456	3.061e-08	0.243587
-0.455	3.095e-08	0.246292
-0.454	3.099e-08	0.246611
-0.453	3.063e-08	0.243746
-0.452	3.098e-08	0.246531
-0.451	3.089e-08	0.245815
-0.45	3.075e-08	0.244701
-0.449	3.102e-08	0.246849
-0.448	3.118e-08	0.248123
-0.447	3.083e-08	0.245337
-0.446	3.105e-08	0.247088
-0.445	3.093e-08	0.246133
-0.444	3.118e-08	0.248123
-0.443	3.104e-08	0.247008
-0.442	3.139e-08	0.249794
-0.441	3.14e-08	0.249873
-0.44	3.108e-08	0.247327
-0.439	3.141e-08	0.249953
-0.438	3.154e-08	0.250987
-0.437	3.138e-08	0.249714
-0.436	3.157e-08	0.251226
-0.435	3.189e-08	0.253773
-0.434	3.144e-08	0.250192
-0.433	3.183e-08	0.253295
-0.432	3.162e-08	0.251624
-0.431	3.176e-08	0.252738
-0.43	3.193e-08	0.254091
-0.429	3.206e-08	0.255125
-0.428	3.206e-08	0.255125
-0.427	3.19e-08	0.253852
-0.426	3.206e-08	0.255125
-0.425	3.234e-08	0.257354
-0.424	3.202e-08	0.254807
-0.423	3.25e-08	0.258627
-0.422	3.258e-08	0.259263
-0.421	3.215e-08	0.255842
-0.42	3.241e-08	0.257911
-0.419	3.237e-08	0.257592
-0.418	3.221e-08	0.256319
-0.417	3.244e-08	0.258149
-0.416	3.254e-08	0.258945
-0.415	3.219e-08	0.25616
-0.414	3.234e-08	0.257354
-0.413	3.209e-08	0.255364
-0.412	3.195e-08	0.25425
-0.411	3.194e-08	0.25417
-0.41	3.274e-08	0.260537
-0.409	3.233e-08	0.257274
-0.408	3.197e-08	0.254409
-0.407	3.217e-08	0.256001
-0.406	3.237e-08	0.257592
-0.405	3.218e-08	0.25608
-0.404	3.266e-08	0.2599
-0.403	3.276e-08	0.260696
-0.402	3.254e-08	0.258945
-0.401	3.297e-08	0.262367
-0.4	3.279e-08	0.260935
-0.399	3.271e-08	0.260298
-0.398	3.295e-08	0.262208
-0.397	3.307e-08	0.263163
-0.396	3.292e-08	0.261969
-0.395	3.272e-08	0.260377
-0.394	3.28e-08	0.261014
-0.393	3.305e-08	0.263004
-0.392	3.269e-08	0.260139
-0.391	3.306e-08	0.263083
-0.39	3.327e-08	0.264754
-0.389	3.283e-08	0.261253
-0.388	3.31e-08	0.263401
-0.387	3.316e-08	0.263879
-0.386	3.298e-08	0.262447
-0.385	3.32e-08	0.264197
-0.384	3.342e-08	0.265948
-0.383	3.297e-08	0.262367
-0.382	3.319e-08	0.264118
-0.381	3.292e-08	0.261969
-0.38	3.319e-08	0.264118
-0.379	3.309e-08	0.263322
-0.378	3.326e-08	0.264675
-0.377	3.336e-08	0.26547
-0.376	3.295e-08	0.262208
-0.375	3.31e-08	0.263401
-0.374	3.329e-08	0.264913
-0.373	3.298e-08	0.262447
-0.372	3.324e-08	0.264516
-0.371	3.334e-08	0.265311
-0.37	3.283e-08	0.261253
-0.369	3.315e-08	0.263799
-0.368	3.284e-08	0.261332
-0.367	3.283e-08	0.261253
-0.366	3.3e-08	0.262606
-0.365	3.301e-08	0.262685
-0.364	3.29e-08	0.26181
-0.363	3.287e-08	0.261571
-0.362	3.313e-08	0.26364
-0.361	3.332e-08	0.265152
-0.36	3.291e-08	0.261889
-0.359	3.318e-08	0.264038
-0.358	3.331e-08	0.265073
-0.357	3.295e-08	0.262208
-0.356	3.331e-08	0.265073
-0.355	3.328e-08	0.264834
-0.354	3.317e-08	0.263958
-0.353	3.351e-08	0.266664
-0.352	3.355e-08	0.266982
-0.351	3.327e-08	0.264754
-0.35	3.348e-08	0.266425
-0.349	3.34e-08	0.265789
-0.348	3.355e-08	0.266982
-0.347	3.348e-08	0.266425
-0.346	3.38e-08	0.268972
-0.345	3.369e-08	0.268097
-0.344	3.321e-08	0.264277
-0.343	3.339e-08	0.265709
-0.342	3.348e-08	0.266425
-0.341	3.333e-08	0.265232
-0.34	3.364e-08	0.267699
-0.339	3.363e-08	0.267619
-0.338	3.318e-08	0.264038
-0.337	3.353e-08	0.266823
-0.336	3.338e-08	0.26563
-0.335	3.343e-08	0.266027
-0.334	3.355e-08	0.266982
-0.333	3.383e-08	0.269211
-0.332	3.366e-08	0.267858
-0.331	3.35e-08	0.266585
-0.33	3.353e-08	0.266823
-0.329	3.393e-08	0.270006
-0.328	3.355e-08	0.266982
-0.327	3.39e-08	0.269768
-0.326	3.401e-08	0.270643
-0.325	3.367e-08	0.267937
-0.324	3.396e-08	0.270245
-0.323	3.386e-08	0.269449
-0.322	3.37e-08	0.268176
-0.321	3.395e-08	0.270166
-0.32	3.411e-08	0.271439
-0.319	3.369e-08	0.268097
-0.318	3.395e-08	0.270166
-0.317	3.379e-08	0.268892
-0.316	3.396e-08	0.270245
-0.315	3.381e-08	0.269051
-0.314	3.405e-08	0.270961
-0.313	3.406e-08	0.271041
-0.312	3.368e-08	0.268017
-0.311	3.386e-08	0.269449
-0.31	3.391e-08	0.269847
-0.309	3.373e-08	0.268415
-0.308	3.398e-08	0.270404
-0.307	3.433e-08	0.273189
-0.306	3.362e-08	0.267539
-0.305	3.402e-08	0.270723
-0.304	3.381e-08	0.269051
-0.303	3.38e-08	0.268972
-0.302	3.399e-08	0.270484
-0.301	3.407e-08	0.27112
-0.3	3.408e-08	0.2712
-0.299	3.384e-08	0.26929
-0.298	3.391e-08	0.269847
-0.297	3.415e-08	0.271757
-0.296	3.383e-08	0.269211
-0.295	3.418e-08	0.271996
-0.294	3.429e-08	0.272871
-0.293	3.374e-08	0.268494
-0.292	3.401e-08	0.270643
-0.291	3.394e-08	0.270086
-0.29	3.372e-08	0.268335
-0.289	3.397e-08	0.270325
-0.288	3.398e-08	0.270404
-0.287	3.378e-08	0.268813
-0.286	3.392e-08	0.269927
-0.285	3.377e-08	0.268733
-0.284	3.385e-08	0.26937
-0.283	3.379e-08	0.268892
-0.282	3.405e-08	0.270961
-0.281	3.401e-08	0.270643
-0.28	3.36e-08	0.26738
-0.279	3.384e-08	0.26929
-0.278	3.41e-08	0.271359
-0.277	3.371e-08	0.268256
-0.276	3.416e-08	0.271837
-0.275	3.411e-08	0.271439
-0.274	3.378e-08	0.268813
-0.273	3.42e-08	0.272155
-0.272	3.395e-08	0.270166
-0.271	3.397e-08	0.270325
-0.27	3.425e-08	0.272553
-0.269	3.438e-08	0.273587
-0.268	3.42e-08	0.272155
-0.267	3.393e-08	0.270006
-0.266	3.395e-08	0.270166
-0.265	3.415e-08	0.271757
-0.264	3.384e-08	0.26929
-0.263	3.413e-08	0.271598
-0.262	3.426e-08	0.272632
-0.261	3.386e-08	0.269449
-0.26	3.416e-08	0.271837
-0.259	3.418e-08	0.271996
-0.258	3.403e-08	0.270802
-0.257	3.431e-08	0.27303
-0.256	3.432e-08	0.27311
-0.255	3.403e-08	0.270802
-0.254	3.427e-08	0.272712
-0.253	3.405e-08	0.270961
-0.252	3.421e-08	0.272235
-0.251	3.4e-08	0.270563
-0.25	3.424e-08	0.272473
-0.249	3.435e-08	0.273349
-0.248	3.39e-08	0.269768
-0.247	3.407e-08	0.27112
-0.246	3.419e-08	0.272075
-0.245	3.386e-08	0.269449
-0.244	3.412e-08	0.271518
-0.243	3.419e-08	0.272075
-0.242	3.379e-08	0.268892
-0.241	3.42e-08	0.272155
-0.24	3.396e-08	0.270245
-0.239	3.397e-08	0.270325
-0.238	3.413e-08	0.271598
-0.237	3.42e-08	0.272155
-0.236	3.421e-08	0.272235
-0.235	3.409e-08	0.27128
-0.234	3.417e-08	0.271916
-0.233	3.43e-08	0.272951
-0.232	3.408e-08	0.2712
-0.231	3.44e-08	0.273747
-0.23	3.443e-08	0.273985
-0.229	3.401e-08	0.270643
-0.228	3.428e-08	0.272792
-0.227	3.421e-08	0.272235
-0.226	3.405e-08	0.270961
-0.225	3.437e-08	0.273508
-0.224	3.435e-08	0.273349
-0.223	3.416e-08	0.271837
-0.222	3.434e-08	0.273269
-0.221	3.417e-08	0.271916
-0.22	3.426e-08	0.272632
-0.219	3.42e-08	0.272155
-0.218	3.44e-08	0.273747
-0.217	3.432e-08	0.27311
-0.216	3.39e-08	0.269768
-0.215	3.409e-08	0.27128
-0.214	3.423e-08	0.272394
-0.213	3.399e-08	0.270484
-0.212	3.43e-08	0.272951
-0.211	3.438e-08	0.273587
-0.21	3.412e-08	0.271518
-0.209	3.436e-08	0.273428
-0.208	3.424e-08	0.272473
-0.207	3.424e-08	0.272473
-0.206	3.438e-08	0.273587
-0.205	3.493e-08	0.277964
-0.204	3.443e-08	0.273985
-0.203	3.421e-08	0.272235
-0.202	3.425e-08	0.272553
-0.201	3.451e-08	0.274622
-0.2	3.414e-08	0.271677
-0.199	3.439e-08	0.273667
-0.198	3.44e-08	0.273747
-0.197	3.406e-08	0.271041
-0.196	3.432e-08	0.27311
-0.195	3.418e-08	0.271996
-0.194	3.404e-08	0.270882
-0.193	3.427e-08	0.272712
-0.192	3.441e-08	0.273826
-0.191	3.403e-08	0.270802
-0.19	3.429e-08	0.272871
-0.189	3.413e-08	0.271598
-0.188	3.426e-08	0.272632
-0.187	3.416e-08	0.271837
-0.186	3.436e-08	0.273428
-0.185	3.443e-08	0.273985
-0.184	3.403e-08	0.270802
-0.183	3.42e-08	0.272155
-0.182	3.433e-08	0.273189
-0.181	3.412e-08	0.271518
-0.18	3.434e-08	0.273269
-0.179	3.449e-08	0.274463
-0.178	3.403e-08	0.270802
-0.177	3.433e-08	0.273189
-0.176	3.415e-08	0.271757
-0.175	3.411e-08	0.271439
-0.174	3.428e-08	0.272792
-0.173	3.433e-08	0.273189
-0.172	3.429e-08	0.272871
-0.171	3.411e-08	0.271439
-0.17	3.418e-08	0.271996
-0.169	3.434e-08	0.273269
-0.168	3.407e-08	0.27112
-0.167	3.439e-08	0.273667
-0.166	3.445e-08	0.274144
-0.165	3.402e-08	0.270723
-0.164	3.428e-08	0.272792
-0.163	3.423e-08	0.272394
-0.162	3.414e-08	0.271677
-0.161	3.434e-08	0.273269
-0.16	3.437e-08	0.273508
-0.159	3.417e-08	0.271916
-0.158	3.431e-08	0.27303
-0.157	3.419e-08	0.272075
-0.156	3.422e-08	0.272314
-0.155	3.415e-08	0.271757
-0.154	3.423e-08	0.272394
-0.153	3.423e-08	0.272394
-0.152	3.391e-08	0.269847
-0.151	3.417e-08	0.271916
-0.15	3.433e-08	0.273189
-0.149	3.41e-08	0.271359
-0.148	3.434e-08	0.273269
-0.147	3.429e-08	0.272871
-0.146	3.396e-08	0.270245
-0.145	3.423e-08	0.272394
-0.144	3.407e-08	0.27112
-0.143	3.41e-08	0.271359
-0.142	3.43e-08	0.272951
-0.141	3.451e-08	0.274622
-0.14	3.433e-08	0.273189
-0.139	3.413e-08	0.271598
-0.138	3.417e-08	0.271916
-0.137	3.443e-08	0.273985
-0.136	3.423e-08	0.272394
-0.135	3.447e-08	0.274304
-0.134	3.45e-08	0.274542
-0.133	3.422e-08	0.272314
-0.132	3.446e-08	0.274224
-0.131	3.44e-08	0.273747
-0.13	3.434e-08	0.273269
-0.129	3.457e-08	0.275099
-0.128	3.47e-08	0.276134
-0.127	3.44e-08	0.273747
-0.126	3.463e-08	0.275577
-0.125	3.448e-08	0.274383
-0.124	3.464e-08	0.275656
-0.123	3.456e-08	0.27502
-0.122	3.47e-08	0.276134
-0.121	3.481e-08	0.277009
-0.12	3.438e-08	0.273587
-0.119	3.457e-08	0.275099
-0.118	3.471e-08	0.276213
-0.117	3.444e-08	0.274065
-0.116	3.47e-08	0.276134
-0.115	3.482e-08	0.277089
-0.114	3.444e-08	0.274065
-0.113	3.474e-08	0.276452
-0.112	3.458e-08	0.275179
-0.111	3.45e-08	0.274542
-0.11	3.463e-08	0.275577
-0.109	3.473e-08	0.276373
-0.108	3.464e-08	0.275656
-0.107	3.461e-08	0.275418
-0.106	3.467e-08	0.275895
-0.105	3.481e-08	0.277009
-0.104	3.463e-08	0.275577
-0.103	3.517e-08	0.279874
-0.102	3.504e-08	0.278839
-0.101	3.453e-08	0.274781
-0.1	3.483e-08	0.277168
-0.099	3.474e-08	0.276452
-0.098	3.464e-08	0.275656
-0.097	3.484e-08	0.277248
-0.096	3.483e-08	0.277168
-0.095	3.458e-08	0.275179
-0.094	3.469e-08	0.276054
-0.093	3.459e-08	0.275258
-0.092	3.467e-08	0.275895
-0.091	3.454e-08	0.274861
-0.09	3.485e-08	0.277327
-0.089	3.491e-08	0.277805
-0.088	3.462e-08	0.275497
-0.087	3.488e-08	0.277566
-0.086	3.506e-08	0.278999
-0.085	3.485e-08	0.277327
-0.084	3.519e-08	0.280033
-0.083	3.516e-08	0.279794
-0.082	3.485e-08	0.277327
-0.081	3.513e-08	0.279556
-0.08	3.5e-08	0.278521
-0.079	3.504e-08	0.278839
-0.078	3.515e-08	0.279715
-0.077	3.52e-08	0.280113
-0.076	3.497e-08	0.278282
-0.075	3.484e-08	0.277248
-0.074	3.494e-08	0.278044
-0.073	3.521e-08	0.280192
-0.072	3.496e-08	0.278203
-0.071	3.525e-08	0.280511
-0.07	3.53e-08	0.280908
-0.069	3.496e-08	0.278203
-0.068	3.526e-08	0.28059
-0.067	3.518e-08	0.279954
-0.066	3.507e-08	0.279078
-0.065	3.534e-08	0.281227
-0.064	3.548e-08	0.282341
-0.063	3.51e-08	0.279317
-0.062	3.533e-08	0.281147
-0.061	3.523e-08	0.280351
-0.06	3.53e-08	0.280908
-0.059	3.522e-08	0.280272
-0.058	3.541e-08	0.281784
-0.057	3.542e-08	0.281863
-0.056	3.513e-08	0.279556
-0.055	3.533e-08	0.281147
-0.054	3.545e-08	0.282102
-0.053	3.524e-08	0.280431
-0.052	3.548e-08	0.282341
-0.051	3.561e-08	0.283375
-0.05	3.524e-08	0.280431
-0.049	3.56e-08	0.283296
-0.048	3.542e-08	0.281863
-0.047	3.544e-08	0.282023
-0.046	3.561e-08	0.283375
-0.045	3.552e-08	0.282659
-0.044	3.555e-08	0.282898
-0.043	3.544e-08	0.282023
-0.042	3.546e-08	0.282182
-0.041	3.567e-08	0.283853
-0.04	3.54e-08	0.281704
-0.039	3.577e-08	0.284649
-0.038	3.578e-08	0.284728
-0.037	3.541e-08	0.281784
-0.036	3.568e-08	0.283932
-0.035	3.565e-08	0.283694
-0.034	3.558e-08	0.283137
-0.033	3.582e-08	0.285047
-0.032	3.584e-08	0.285206
-0.031	3.566e-08	0.283773
-0.03	3.582e-08	0.285047
-0.029	3.574e-08	0.28441
-0.028	3.584e-08	0.285206
-0.027	3.574e-08	0.28441
-0.026	3.601e-08	0.286558
-0.025	3.597e-08	0.28624
-0.024	3.562e-08	0.283455
-0.023	3.585e-08	0.285285
-0.022	3.6e-08	0.286479
-0.021	3.576e-08	0.284569
-0.02	3.602e-08	0.286638
-0.019	3.614e-08	0.287593
-0.018	3.586e-08	0.285365
-0.017	3.613e-08	0.287513
-0.016	3.598e-08	0.28632
-0.015	3.595e-08	0.286081
-0.014	3.612e-08	0.287434
-0.013	3.628e-08	0.288707
-0.012	3.614e-08	0.287593
-0.011	3.601e-08	0.286558
-0.01	3.608e-08	0.287116
-0.009	3.621e-08	0.28815
-0.008	3.597e-08	0.28624
-0.007	3.621e-08	0.28815
-0.006	3.625e-08	0.288468
-0.005	3.6e-08	0.286479
-0.004	3.621e-08	0.28815
-0.003	3.621e-08	0.28815
-0.002	3.611e-08	0.287354
-0.001	3.634e-08	0.289185
0	3.728e-08	0.296665
0.001	3.615e-08	0.287673
0.002	3.633e-08	0.289105
0.003	3.621e-08	0.28815
0.004	3.636e-08	0.289344
0.005	3.625e-08	0.288468
0.006	3.642e-08	0.289821
0.007	3.65e-08	0.290458
0.008	3.622e-08	0.28823
0.009	3.641e-08	0.289742
0.01	3.654e-08	0.290776
0.011	3.638e-08	0.289503
0.012	3.659e-08	0.291174
0.013	3.665e-08	0.291651
0.014	3.632e-08	0.289025
0.015	3.659e-08	0.291174
0.016	3.637e-08	0.289423
0.017	3.637e-08	0.289423
0.018	3.649e-08	0.290378
0.019	3.653e-08	0.290697
0.02	3.647e-08	0.290219
0.021	3.636e-08	0.289344
0.022	3.644e-08	0.28998
0.023	3.664e-08	0.291572
0.024	3.64e-08	0.289662
0.025	3.674e-08	0.292368
0.026	3.672e-08	0.292208
0.027	3.639e-08	0.289582
0.028	3.665e-08	0.291651
0.029	3.664e-08	0.291572
0.03	3.656e-08	0.290935
0.031	3.679e-08	0.292766
0.032	3.68e-08	0.292845
0.033	3.663e-08	0.291492
0.034	3.681e-08	0.292925
0.035	3.661e-08	0.291333
0.036	3.674e-08	0.292368
0.037	3.671e-08	0.292129
0.038	3.693e-08	0.29388
0.039	3.693e-08	0.29388
0.04	3.654e-08	0.290776
0.041	3.678e-08	0.292686
0.042	3.69e-08	0.293641
0.043	3.67e-08	0.292049
0.044	3.696e-08	0.294118
0.045	3.703e-08	0.294675
0.046	3.676e-08	0.292527
0.047	3.704e-08	0.294755
0.048	3.689e-08	0.293561
0.049	3.686e-08	0.293323
0.05	3.691e-08	0.29372
0.051	3.693e-08	0.29388
0.052	3.696e-08	0.294118
0.053	3.692e-08	0.2938
0.054	3.702e-08	0.294596
0.055	3.728e-08	0.296665
0.056	3.703e-08	0.294675
0.057	3.728e-08	0.296665
0.058	3.736e-08	0.297301
0.059	3.711e-08	0.295312
0.06	3.739e-08	0.29754
0.061	3.734e-08	0.297142
0.062	3.725e-08	0.296426
0.063	3.752e-08	0.298575
0.064	3.759e-08	0.299132
0.065	3.727e-08	0.296585
0.066	3.75e-08	0.298416
0.067	3.741e-08	0.297699
0.068	3.755e-08	0.298813
0.069	3.741e-08	0.297699
0.07	3.753e-08	0.298654
0.071	3.76e-08	0.299211
0.072	3.728e-08	0.296665
0.073	3.743e-08	0.297858
0.074	3.754e-08	0.298734
0.075	3.738e-08	0.297461
0.076	3.761e-08	0.299291
0.077	3.783e-08	0.301042
[truncated: 622 more rows]

## Sheet: MK-7
Oct. 23	2024 16:03:30
Cyclic Voltammetry
File: c:\users\user\desktop\fujimura\241023\Data Source: Experiment
Instrument Model: CHI830D
Header:
Note:
Init E (V) = 0.7
High E (V) = 0.7
Low E (V) = -0.6
Final E (V) = 0.7
Init P/N = N
Scan Rate (V/s) = 0.02
Segment = 2
Sample Interval (V) = 0.001
Quiet Time (sec) = 2
Sensitivity (A/V) = 1e-7
Segment 1:
Ep = -0.525V
ip = -4.228e-8A
Ah = -1.415e-7C
Segment 2:
Ep = 0.141V
ip = 1.015e-8A
Ah = 5.094e-8C
Potential/V	Current/A	Current density/ µAcm^－2
0.7	4.012e-08	0.319265
0.699	2.96e-08	0.235549
0.698	2.734e-08	0.217565
0.697	2.587e-08	0.205867
0.696	2.476e-08	0.197034
0.695	2.347e-08	0.186768
0.694	2.246e-08	0.178731
0.693	2.16e-08	0.171887
0.692	2.04e-08	0.162338
0.691	1.949e-08	0.155096
0.69	1.883e-08	0.149844
0.689	1.798e-08	0.14308
0.688	1.729e-08	0.137589
0.687	1.652e-08	0.131462
0.686	1.587e-08	0.126289
0.685	1.507e-08	0.119923
0.684	1.443e-08	0.11483
0.683	1.403e-08	0.111647
0.682	1.336e-08	0.106316
0.681	1.271e-08	0.101143
0.68	1.234e-08	0.0981986
0.679	1.155e-08	0.091912
0.678	1.108e-08	0.0881718
0.677	1.076e-08	0.0856254
0.676	1.015e-08	0.0807711
0.675	9.799e-09	0.077978
0.674	9.433e-09	0.0750654
0.673	8.841e-09	0.0703544
0.672	8.382e-09	0.0667018
0.671	8.083e-09	0.0643225
0.67	7.684e-09	0.0611473
0.669	7.328e-09	0.0583144
0.668	6.832e-09	0.0543673
0.667	6.661e-09	0.0530066
0.666	6.038e-09	0.0480489
0.665	5.717e-09	0.0454944
0.664	5.516e-09	0.0438949
0.663	5.024e-09	0.0399797
0.662	4.821e-09	0.0383643
0.661	4.596e-09	0.0365738
0.66	4.124e-09	0.0328177
0.659	3.837e-09	0.0305339
0.658	3.667e-09	0.0291811
0.657	3.279e-09	0.0260935
0.656	3.135e-09	0.0249475
0.655	2.835e-09	0.0225602
0.654	2.617e-09	0.0208254
0.653	2.161e-09	0.0171967
0.652	2.001e-09	0.0159235
0.651	1.91e-09	0.0151993
0.65	1.552e-09	0.0123504
0.649	1.272e-09	0.0101223
0.648	1.22e-09	0.00970845
0.647	8.106e-10	0.00645055
0.646	5.677e-10	0.00451761
0.645	5.516e-10	0.00438949
0.644	1.712e-10	0.00136237
0.643	9.199e-11	0.000732033
0.642	-3.455e-11	-0.00027494
0.641	-4.254e-10	-0.00338523
0.64	-6.63e-10	-0.00527599
0.639	-7.943e-10	-0.00632084
0.638	-9.345e-10	-0.00743651
0.637	-1.118e-09	-0.00889676
0.636	-1.461e-09	-0.0116263
0.635	-1.413e-09	-0.0112443
0.634	-1.785e-09	-0.0142046
0.633	-1.947e-09	-0.0154937
0.632	-1.89e-09	-0.0150401
0.631	-2.165e-09	-0.0172285
0.63	-2.311e-09	-0.0183904
0.629	-2.319e-09	-0.018454
0.628	-2.677e-09	-0.0213029
0.627	-2.893e-09	-0.0230218
0.626	-2.839e-09	-0.022592
0.625	-3.123e-09	-0.024852
0.624	-3.171e-09	-0.025234
0.623	-3.352e-09	-0.0266744
0.622	-3.498e-09	-0.0278362
0.621	-3.688e-09	-0.0293482
0.62	-3.899e-09	-0.0310273
0.619	-3.794e-09	-0.0301917
0.618	-4.041e-09	-0.0321573
0.617	-4.312e-09	-0.0343138
0.616	-4.156e-09	-0.0330724
0.615	-4.684e-09	-0.0372741
0.614	-4.857e-09	-0.0386508
0.613	-4.618e-09	-0.0367489
0.612	-4.94e-09	-0.0393113
0.611	-4.934e-09	-0.0392635
0.61	-4.991e-09	-0.0397171
0.609	-5.268e-09	-0.0419214
0.608	-5.403e-09	-0.0429957
0.607	-5.475e-09	-0.0435687
0.606	-5.549e-09	-0.0441575
0.605	-5.632e-09	-0.044818
0.604	-5.857e-09	-0.0466085
0.603	-5.787e-09	-0.0460515
0.602	-6.118e-09	-0.0486855
0.601	-6.224e-09	-0.049529
0.6	-6.16e-09	-0.0490197
0.599	-6.394e-09	-0.0508818
0.598	-6.441e-09	-0.0512558
0.597	-6.415e-09	-0.0510489
0.596	-6.749e-09	-0.0537068
0.595	-6.809e-09	-0.0541843
0.594	-6.736e-09	-0.0536034
0.593	-7.016e-09	-0.0558316
0.592	-6.972e-09	-0.0554814
0.591	-7.131e-09	-0.0567467
0.59	-7.193e-09	-0.0572401
0.589	-7.496e-09	-0.0596513
0.588	-7.554e-09	-0.0601128
0.587	-7.503e-09	-0.059707
0.586	-7.608e-09	-0.0605425
0.585	-7.749e-09	-0.0616646
0.584	-7.641e-09	-0.0608051
0.583	-7.965e-09	-0.0633835
0.582	-8.034e-09	-0.0639325
0.581	-7.938e-09	-0.0631686
0.58	-8.198e-09	-0.0652376
0.579	-8.163e-09	-0.0649591
0.578	-8.214e-09	-0.0653649
0.577	-8.416e-09	-0.0669724
0.576	-8.61e-09	-0.0685162
0.575	-8.576e-09	-0.0682456
0.574	-8.643e-09	-0.0687788
0.573	-8.657e-09	-0.0688902
0.572	-8.919e-09	-0.0709751
0.571	-8.72e-09	-0.0693916
0.57	-9.048e-09	-0.0720017
0.569	-9.148e-09	-0.0727975
0.568	-9.034e-09	-0.0718903
0.567	-9.254e-09	-0.073641
0.566	-9.279e-09	-0.0738399
0.565	-9.237e-09	-0.0735057
0.564	-9.537e-09	-0.075893
0.563	-9.609e-09	-0.076466
0.562	-9.569e-09	-0.0761477
0.561	-9.762e-09	-0.0776835
0.56	-9.708e-09	-0.0772538
0.559	-9.847e-09	-0.0783599
0.558	-9.846e-09	-0.078352
0.557	-1.01e-08	-0.0803732
0.556	-1.015e-08	-0.0807711
0.555	-1.006e-08	-0.0800549
0.554	-1.017e-08	-0.0809303
0.553	-1.036e-08	-0.0824423
0.552	-1.022e-08	-0.0813282
0.551	-1.053e-08	-0.0837951
0.55	-1.062e-08	-0.0845113
0.549	-1.053e-08	-0.0837951
0.548	-1.076e-08	-0.0856254
0.547	-1.067e-08	-0.0849092
0.546	-1.068e-08	-0.0849887
0.545	-1.092e-08	-0.0868986
0.544	-1.097e-08	-0.0872965
0.543	-1.102e-08	-0.0876944
0.542	-1.103e-08	-0.087774
0.541	-1.109e-08	-0.0882514
0.54	-1.125e-08	-0.0895247
0.539	-1.112e-08	-0.0884901
0.538	-1.147e-08	-0.0912754
0.537	-1.15e-08	-0.0915141
0.536	-1.139e-08	-0.0906387
0.535	-1.157e-08	-0.0920711
0.534	-1.163e-08	-0.0925486
0.533	-1.154e-08	-0.0918324
0.532	-1.176e-08	-0.0935831
0.531	-1.184e-08	-0.0942197
0.53	-1.18e-08	-0.0939014
0.529	-1.197e-08	-0.0952542
0.528	-1.189e-08	-0.0946176
0.527	-1.199e-08	-0.0954134
0.526	-1.203e-08	-0.0957317
0.525	-1.225e-08	-0.0974824
0.524	-1.231e-08	-0.0979599
0.523	-1.218e-08	-0.0969254
0.522	-1.233e-08	-0.098119
0.521	-1.247e-08	-0.0992331
0.52	-1.234e-08	-0.0981986
0.519	-1.263e-08	-0.100506
0.518	-1.267e-08	-0.100825
0.517	-1.252e-08	-0.099631
0.516	-1.279e-08	-0.10178
0.515	-1.269e-08	-0.100984
0.514	-1.271e-08	-0.101143
0.513	-1.294e-08	-0.102973
0.512	-1.333e-08	-0.106077
0.511	-1.308e-08	-0.104087
0.51	-1.304e-08	-0.103769
0.509	-1.313e-08	-0.104485
0.508	-1.331e-08	-0.105918
0.507	-1.311e-08	-0.104326
0.506	-1.341e-08	-0.106713
0.505	-1.348e-08	-0.10727
0.504	-1.335e-08	-0.106236
0.503	-1.355e-08	-0.107827
0.502	-1.356e-08	-0.107907
0.501	-1.343e-08	-0.106873
0.5	-1.377e-08	-0.109578
0.499	-1.387e-08	-0.110374
0.498	-1.374e-08	-0.109339
0.497	-1.388e-08	-0.110454
0.496	-1.383e-08	-0.110056
0.495	-1.393e-08	-0.110851
0.494	-1.394e-08	-0.110931
0.493	-1.412e-08	-0.112363
0.492	-1.418e-08	-0.112841
0.491	-1.405e-08	-0.111806
0.49	-1.415e-08	-0.112602
0.489	-1.436e-08	-0.114273
0.488	-1.417e-08	-0.112761
0.487	-1.451e-08	-0.115467
0.486	-1.454e-08	-0.115706
0.485	-1.441e-08	-0.114671
0.484	-1.464e-08	-0.116501
0.483	-1.46e-08	-0.116183
0.482	-1.456e-08	-0.115865
0.481	-1.476e-08	-0.117456
0.48	-1.488e-08	-0.118411
0.479	-1.482e-08	-0.117934
0.478	-1.484e-08	-0.118093
0.477	-1.486e-08	-0.118252
0.476	-1.508e-08	-0.120003
0.475	-1.486e-08	-0.118252
0.474	-1.52e-08	-0.120958
0.473	-1.526e-08	-0.121435
0.472	-1.51e-08	-0.120162
0.471	-1.53e-08	-0.121754
0.47	-1.533e-08	-0.121992
0.469	-1.523e-08	-0.121196
0.468	-1.552e-08	-0.123504
0.467	-1.549e-08	-0.123266
0.466	-1.545e-08	-0.122947
0.465	-1.559e-08	-0.124061
0.464	-1.554e-08	-0.123663
0.463	-1.56e-08	-0.124141
0.462	-1.567e-08	-0.124698
0.461	-1.583e-08	-0.125971
0.46	-1.59e-08	-0.126528
0.459	-1.578e-08	-0.125573
0.458	-1.591e-08	-0.126608
0.457	-1.606e-08	-0.127801
0.456	-1.587e-08	-0.126289
0.455	-1.616e-08	-0.128597
0.454	-1.62e-08	-0.128916
0.453	-1.603e-08	-0.127563
0.452	-1.629e-08	-0.129632
0.451	-1.62e-08	-0.128916
0.45	-1.621e-08	-0.128995
0.449	-1.641e-08	-0.130587
0.448	-1.657e-08	-0.13186
0.447	-1.651e-08	-0.131382
0.446	-1.65e-08	-0.131303
0.445	-1.652e-08	-0.131462
0.444	-1.67e-08	-0.132894
0.443	-1.652e-08	-0.131462
0.442	-1.679e-08	-0.133611
0.441	-1.684e-08	-0.134008
0.44	-1.671e-08	-0.132974
0.439	-1.688e-08	-0.134327
0.438	-1.69e-08	-0.134486
0.437	-1.68e-08	-0.13369
0.436	-1.711e-08	-0.136157
0.435	-1.722e-08	-0.137032
0.434	-1.705e-08	-0.13568
0.433	-1.723e-08	-0.137112
0.432	-1.716e-08	-0.136555
0.431	-1.723e-08	-0.137112
0.43	-1.722e-08	-0.137032
0.429	-1.743e-08	-0.138704
0.428	-1.746e-08	-0.138942
0.427	-1.726e-08	-0.137351
0.426	-1.745e-08	-0.138863
0.425	-1.756e-08	-0.139738
0.424	-1.74e-08	-0.138465
0.423	-1.772e-08	-0.141011
0.422	-1.777e-08	-0.141409
0.421	-1.765e-08	-0.140454
0.42	-1.784e-08	-0.141966
0.419	-1.78e-08	-0.141648
0.418	-1.777e-08	-0.141409
0.417	-1.801e-08	-0.143319
0.416	-1.801e-08	-0.143319
0.415	-1.804e-08	-0.143558
0.414	-1.804e-08	-0.143558
0.413	-1.807e-08	-0.143796
0.412	-1.825e-08	-0.145229
0.411	-1.803e-08	-0.143478
0.41	-1.869e-08	-0.14873
0.409	-1.849e-08	-0.147139
0.408	-1.829e-08	-0.145547
0.407	-1.844e-08	-0.146741
0.406	-1.848e-08	-0.147059
0.405	-1.836e-08	-0.146104
0.404	-1.862e-08	-0.148173
0.403	-1.869e-08	-0.14873
0.402	-1.859e-08	-0.147935
0.401	-1.875e-08	-0.149208
0.4	-1.865e-08	-0.148412
0.399	-1.877e-08	-0.149367
0.398	-1.874e-08	-0.149128
0.397	-1.902e-08	-0.151356
0.396	-1.9e-08	-0.151197
0.395	-1.882e-08	-0.149765
0.394	-1.899e-08	-0.151118
0.393	-1.914e-08	-0.152311
0.392	-1.899e-08	-0.151118
0.391	-1.921e-08	-0.152868
0.39	-1.924e-08	-0.153107
0.389	-1.915e-08	-0.152391
0.388	-1.936e-08	-0.154062
0.387	-1.926e-08	-0.153266
0.386	-1.922e-08	-0.152948
0.385	-1.947e-08	-0.154937
0.384	-1.962e-08	-0.156131
0.383	-1.952e-08	-0.155335
0.382	-1.953e-08	-0.155415
0.381	-1.958e-08	-0.155813
0.38	-1.975e-08	-0.157166
0.379	-1.953e-08	-0.155415
0.378	-1.986e-08	-0.158041
0.377	-1.988e-08	-0.1582
0.376	-1.971e-08	-0.156847
0.375	-1.992e-08	-0.158518
0.374	-1.994e-08	-0.158677
0.373	-1.979e-08	-0.157484
0.372	-2.012e-08	-0.16011
0.371	-2.019e-08	-0.160667
0.37	-2.009e-08	-0.159871
0.369	-2.022e-08	-0.160906
0.368	-2.016e-08	-0.160428
0.367	-2.026e-08	-0.161224
0.366	-2.024e-08	-0.161065
0.365	-2.045e-08	-0.162736
0.364	-2.046e-08	-0.162816
0.363	-2.031e-08	-0.161622
0.362	-2.04e-08	-0.162338
0.361	-2.058e-08	-0.16377
0.36	-2.039e-08	-0.162258
0.359	-2.075e-08	-0.165123
0.358	-2.07e-08	-0.164725
0.357	-2.061e-08	-0.164009
0.356	-2.083e-08	-0.16576
0.355	-2.075e-08	-0.165123
0.354	-2.073e-08	-0.164964
0.353	-2.088e-08	-0.166158
0.352	-2.101e-08	-0.167192
0.351	-2.092e-08	-0.166476
0.35	-2.097e-08	-0.166874
0.349	-2.097e-08	-0.166874
0.348	-2.116e-08	-0.168386
0.347	-2.097e-08	-0.166874
0.346	-2.132e-08	-0.169659
0.345	-2.134e-08	-0.169818
0.344	-2.117e-08	-0.168466
0.343	-2.136e-08	-0.169977
0.342	-2.138e-08	-0.170137
0.341	-2.125e-08	-0.169102
0.34	-2.152e-08	-0.171251
0.339	-2.153e-08	-0.17133
0.338	-2.146e-08	-0.170773
0.337	-2.162e-08	-0.172046
0.336	-2.154e-08	-0.17141
0.335	-2.166e-08	-0.172365
0.334	-2.164e-08	-0.172206
0.333	-2.192e-08	-0.174434
0.332	-2.192e-08	-0.174434
0.331	-2.176e-08	-0.173161
0.33	-2.187e-08	-0.174036
0.329	-2.199e-08	-0.174991
0.328	-2.181e-08	-0.173558
0.327	-2.213e-08	-0.176105
0.326	-2.21e-08	-0.175866
0.325	-2.194e-08	-0.174593
0.324	-2.221e-08	-0.176742
0.323	-2.212e-08	-0.176025
0.322	-2.21e-08	-0.175866
0.321	-2.232e-08	-0.177617
0.32	-2.243e-08	-0.178492
0.319	-2.238e-08	-0.178094
0.318	-2.236e-08	-0.177935
0.317	-2.239e-08	-0.178174
0.316	-2.256e-08	-0.179527
0.315	-2.236e-08	-0.177935
0.314	-2.263e-08	-0.180084
0.313	-2.268e-08	-0.180482
0.312	-2.252e-08	-0.179208
0.311	-2.271e-08	-0.18072
0.31	-2.272e-08	-0.1808
0.309	-2.264e-08	-0.180163
0.308	-2.294e-08	-0.182551
0.307	-2.327e-08	-0.185177
0.306	-2.292e-08	-0.182392
0.305	-2.306e-08	-0.183506
0.304	-2.3e-08	-0.183028
0.303	-2.308e-08	-0.183665
0.302	-2.31e-08	-0.183824
0.301	-2.326e-08	-0.185097
0.3	-2.329e-08	-0.185336
0.299	-2.314e-08	-0.184142
0.298	-2.331e-08	-0.185495
0.297	-2.338e-08	-0.186052
0.296	-2.324e-08	-0.184938
0.295	-2.356e-08	-0.187485
0.294	-2.358e-08	-0.187644
0.293	-2.345e-08	-0.186609
0.292	-2.368e-08	-0.188439
0.291	-2.355e-08	-0.187405
0.29	-2.358e-08	-0.187644
0.289	-2.376e-08	-0.189076
0.288	-2.382e-08	-0.189554
0.287	-2.38e-08	-0.189394
0.286	-2.383e-08	-0.189633
0.285	-2.383e-08	-0.189633
0.284	-2.404e-08	-0.191304
0.283	-2.382e-08	-0.189554
0.282	-2.417e-08	-0.192339
0.281	-2.422e-08	-0.192737
0.28	-2.402e-08	-0.191145
0.279	-2.422e-08	-0.192737
0.278	-2.425e-08	-0.192975
0.277	-2.411e-08	-0.191861
0.276	-2.436e-08	-0.193851
0.275	-2.44e-08	-0.194169
0.274	-2.436e-08	-0.193851
0.273	-2.444e-08	-0.194487
0.272	-2.44e-08	-0.194169
0.271	-2.452e-08	-0.195124
0.27	-2.45e-08	-0.194965
0.269	-2.477e-08	-0.197113
0.268	-2.475e-08	-0.196954
0.267	-2.459e-08	-0.195681
0.266	-2.468e-08	-0.196397
0.265	-2.48e-08	-0.197352
0.264	-2.464e-08	-0.196079
0.263	-2.492e-08	-0.198307
0.262	-2.494e-08	-0.198466
0.261	-2.483e-08	-0.197591
0.26	-2.505e-08	-0.199342
0.259	-2.492e-08	-0.198307
0.258	-2.491e-08	-0.198227
0.257	-2.516e-08	-0.200217
0.256	-2.521e-08	-0.200615
0.255	-2.519e-08	-0.200456
0.254	-2.522e-08	-0.200694
0.253	-2.526e-08	-0.201013
0.252	-2.541e-08	-0.202206
0.251	-2.523e-08	-0.200774
0.25	-2.552e-08	-0.203082
0.249	-2.555e-08	-0.20332
0.248	-2.54e-08	-0.202127
0.247	-2.556e-08	-0.2034
0.246	-2.56e-08	-0.203718
0.245	-2.549e-08	-0.202843
0.244	-2.578e-08	-0.205151
0.243	-2.588e-08	-0.205946
0.242	-2.568e-08	-0.204355
0.241	-2.589e-08	-0.206026
0.24	-2.581e-08	-0.205389
0.239	-2.587e-08	-0.205867
0.238	-2.591e-08	-0.206185
0.237	-2.603e-08	-0.20714
0.236	-2.612e-08	-0.207856
0.235	-2.594e-08	-0.206424
0.234	-2.605e-08	-0.207299
0.233	-2.621e-08	-0.208573
0.232	-2.604e-08	-0.20722
0.231	-2.637e-08	-0.209846
0.23	-2.643e-08	-0.210323
0.229	-2.624e-08	-0.208811
0.228	-2.648e-08	-0.210721
0.227	-2.64e-08	-0.210085
0.226	-2.645e-08	-0.210482
0.225	-2.685e-08	-0.213666
0.224	-2.669e-08	-0.212392
0.223	-2.664e-08	-0.211994
0.222	-2.667e-08	-0.212233
0.221	-2.666e-08	-0.212154
0.22	-2.69e-08	-0.214063
0.219	-2.664e-08	-0.211994
0.218	-2.7e-08	-0.214859
0.217	-2.702e-08	-0.215018
0.216	-2.685e-08	-0.213666
0.215	-2.71e-08	-0.215655
0.214	-2.703e-08	-0.215098
0.213	-2.697e-08	-0.21462
0.212	-2.726e-08	-0.216928
0.211	-2.72e-08	-0.216451
0.21	-2.707e-08	-0.215416
0.209	-2.734e-08	-0.217565
0.208	-2.728e-08	-0.217087
0.207	-2.734e-08	-0.217565
0.206	-2.733e-08	-0.217485
0.205	-2.789e-08	-0.221942
0.204	-2.759e-08	-0.219554
0.203	-2.749e-08	-0.218758
0.202	-2.766e-08	-0.220111
0.201	-2.773e-08	-0.220668
0.2	-2.751e-08	-0.218918
0.199	-2.783e-08	-0.221464
0.198	-2.786e-08	-0.221703
0.197	-2.771e-08	-0.220509
0.196	-2.796e-08	-0.222499
0.195	-2.786e-08	-0.221703
0.194	-2.788e-08	-0.221862
0.193	-2.805e-08	-0.223215
0.192	-2.82e-08	-0.224408
0.191	-2.812e-08	-0.223772
0.19	-2.814e-08	-0.223931
0.189	-2.817e-08	-0.22417
0.188	-2.834e-08	-0.225523
0.187	-2.818e-08	-0.224249
0.186	-2.838e-08	-0.225841
0.185	-2.851e-08	-0.226875
0.184	-2.827e-08	-0.224966
0.183	-2.847e-08	-0.226557
0.182	-2.845e-08	-0.226398
0.181	-2.834e-08	-0.225523
0.18	-2.876e-08	-0.228865
0.179	-2.877e-08	-0.228944
0.178	-2.858e-08	-0.227432
0.177	-2.879e-08	-0.229104
0.176	-2.873e-08	-0.228626
0.175	-2.879e-08	-0.229104
0.174	-2.88e-08	-0.229183
0.173	-2.895e-08	-0.230377
0.172	-2.902e-08	-0.230934
0.171	-2.885e-08	-0.229581
0.17	-2.897e-08	-0.230536
0.169	-2.912e-08	-0.23173
0.168	-2.891e-08	-0.230058
0.167	-2.928e-08	-0.233003
0.166	-2.931e-08	-0.233242
0.165	-2.914e-08	-0.231889
0.164	-2.936e-08	-0.233639
0.163	-2.931e-08	-0.233242
0.162	-2.925e-08	-0.232764
0.161	-2.951e-08	-0.234833
0.16	-2.949e-08	-0.234674
0.159	-2.957e-08	-0.235311
0.158	-2.955e-08	-0.235151
0.157	-2.957e-08	-0.235311
0.156	-2.978e-08	-0.236982
0.155	-2.959e-08	-0.23547
0.154	-2.989e-08	-0.237857
0.153	-2.994e-08	-0.238255
0.152	-2.978e-08	-0.236982
0.151	-2.999e-08	-0.238653
0.15	-3.002e-08	-0.238892
0.149	-2.985e-08	-0.237539
0.148	-3.019e-08	-0.240244
0.147	-3.014e-08	-0.239846
0.146	-3.01e-08	-0.239528
0.145	-3.024e-08	-0.240642
0.144	-3.019e-08	-0.240244
0.143	-3.023e-08	-0.240563
0.142	-3.027e-08	-0.240881
0.141	-3.053e-08	-0.24295
0.14	-3.053e-08	-0.24295
0.139	-3.038e-08	-0.241756
0.138	-3.051e-08	-0.242791
0.137	-3.065e-08	-0.243905
0.136	-3.042e-08	-0.242075
0.135	-3.074e-08	-0.244621
0.134	-3.081e-08	-0.245178
0.133	-3.062e-08	-0.243666
0.132	-3.092e-08	-0.246054
0.131	-3.079e-08	-0.245019
0.13	-3.078e-08	-0.244939
0.129	-3.103e-08	-0.246929
0.128	-3.118e-08	-0.248123
0.127	-3.109e-08	-0.247406
0.126	-3.11e-08	-0.247486
0.125	-3.109e-08	-0.247406
0.124	-3.131e-08	-0.249157
0.123	-3.105e-08	-0.247088
0.122	-3.137e-08	-0.249635
0.121	-3.143e-08	-0.250112
0.12	-3.125e-08	-0.24868
0.119	-3.149e-08	-0.250589
0.118	-3.149e-08	-0.250589
0.117	-3.137e-08	-0.249635
0.116	-3.163e-08	-0.251704
0.115	-3.175e-08	-0.252658
0.114	-3.162e-08	-0.251624
0.113	-3.183e-08	-0.253295
0.112	-3.173e-08	-0.252499
0.111	-3.18e-08	-0.253056
0.11	-3.183e-08	-0.253295
0.109	-3.2e-08	-0.254648
0.108	-3.208e-08	-0.255285
0.107	-3.186e-08	-0.253534
0.106	-3.202e-08	-0.254807
0.105	-3.219e-08	-0.25616
0.104	-3.2e-08	-0.254648
0.103	-3.247e-08	-0.258388
0.102	-3.255e-08	-0.259025
0.101	-3.225e-08	-0.256637
0.1	-3.246e-08	-0.258308
0.099	-3.236e-08	-0.257513
0.098	-3.238e-08	-0.257672
0.097	-3.257e-08	-0.259184
0.096	-3.264e-08	-0.259741
0.095	-3.262e-08	-0.259582
0.094	-3.265e-08	-0.25982
0.093	-3.265e-08	-0.25982
0.092	-3.284e-08	-0.261332
0.091	-3.261e-08	-0.259502
0.09	-3.299e-08	-0.262526
0.089	-3.304e-08	-0.262924
0.088	-3.285e-08	-0.261412
0.087	-3.306e-08	-0.263083
0.086	-3.308e-08	-0.263242
0.085	-3.296e-08	-0.262287
0.084	-3.325e-08	-0.264595
0.083	-3.329e-08	-0.264913
0.082	-3.317e-08	-0.263958
0.081	-3.341e-08	-0.265868
0.08	-3.327e-08	-0.264754
0.079	-3.339e-08	-0.265709
0.078	-3.342e-08	-0.265948
0.077	-3.372e-08	-0.268335
0.076	-3.367e-08	-0.267937
0.075	-3.357e-08	-0.267142
0.074	-3.37e-08	-0.268176
0.073	-3.385e-08	-0.26937
0.072	-3.362e-08	-0.267539
0.071	-3.4e-08	-0.270563
0.07	-3.399e-08	-0.270484
0.069	-3.383e-08	-0.269211
0.068	-3.412e-08	-0.271518
0.067	-3.398e-08	-0.270404
0.066	-3.398e-08	-0.270404
0.065	-3.422e-08	-0.272314
0.064	-3.438e-08	-0.273587
0.063	-3.429e-08	-0.272871
0.062	-3.432e-08	-0.27311
0.061	-3.431e-08	-0.27303
0.06	-3.454e-08	-0.274861
0.059	-3.43e-08	-0.272951
0.058	-3.46e-08	-0.275338
0.057	-3.467e-08	-0.275895
0.056	-3.449e-08	-0.274463
0.055	-3.471e-08	-0.276213
0.054	-3.472e-08	-0.276293
0.053	-3.461e-08	-0.275418
0.052	-3.495e-08	-0.278123
0.051	-3.496e-08	-0.278203
0.05	-3.487e-08	-0.277487
0.049	-3.505e-08	-0.278919
0.048	-3.5e-08	-0.278521
0.047	-3.51e-08	-0.279317
0.046	-3.51e-08	-0.279317
0.045	-3.532e-08	-0.281068
0.044	-3.541e-08	-0.281784
0.043	-3.518e-08	-0.279954
0.042	-3.536e-08	-0.281386
0.041	-3.551e-08	-0.28258
0.04	-3.529e-08	-0.280829
0.039	-3.57e-08	-0.284092
0.038	-3.572e-08	-0.284251
0.037	-3.554e-08	-0.282818
0.036	-3.583e-08	-0.285126
0.035	-3.57e-08	-0.284092
0.034	-3.569e-08	-0.284012
0.033	-3.596e-08	-0.286161
0.032	-3.597e-08	-0.28624
0.031	-3.596e-08	-0.286161
0.03	-3.601e-08	-0.286558
0.029	-3.601e-08	-0.286558
0.028	-3.624e-08	-0.288389
0.027	-3.601e-08	-0.286558
0.026	-3.648e-08	-0.290299
0.025	-3.646e-08	-0.290139
0.024	-3.628e-08	-0.288707
0.023	-3.653e-08	-0.290697
0.022	-3.653e-08	-0.290697
0.021	-3.643e-08	-0.289901
0.02	-3.671e-08	-0.292129
0.019	-3.677e-08	-0.292606
0.018	-3.666e-08	-0.291731
0.017	-3.684e-08	-0.293163
0.016	-3.679e-08	-0.292766
0.015	-3.689e-08	-0.293561
0.014	-3.689e-08	-0.293561
0.013	-3.717e-08	-0.295789
0.012	-3.718e-08	-0.295869
0.011	-3.703e-08	-0.294675
0.01	-3.716e-08	-0.29571
0.009	-3.735e-08	-0.297222
0.008	-3.713e-08	-0.295471
0.007	-3.745e-08	-0.298018
0.006	-3.751e-08	-0.298495
0.005	-3.736e-08	-0.297301
0.004	-3.77e-08	-0.300007
0.003	-3.75e-08	-0.298416
0.002	-3.755e-08	-0.298813
0.001	-3.778e-08	-0.300644
0	-3.872e-08	-0.308124
-0.001	-3.794e-08	-0.301917
-0.002	-3.794e-08	-0.301917
-0.003	-3.798e-08	-0.302235
-0.004	-3.813e-08	-0.303429
-0.005	-3.793e-08	-0.301837
-0.006	-3.828e-08	-0.304623
-0.007	-3.835e-08	-0.30518
-0.008	-3.818e-08	-0.303827
-0.009	-3.839e-08	-0.305498
-0.01	-3.843e-08	-0.305816
-0.011	-3.833e-08	-0.30502
-0.012	-3.866e-08	-0.307647
-0.013	-3.876e-08	-0.308442
-0.014	-3.862e-08	-0.307328
-0.015	-3.878e-08	-0.308601
-0.016	-3.875e-08	-0.308363
-0.017	-3.885e-08	-0.309158
-0.018	-3.884e-08	-0.309079
-0.019	-3.908e-08	-0.310989
-0.02	-3.917e-08	-0.311705
-0.021	-3.899e-08	-0.310273
-0.022	-3.912e-08	-0.311307
-0.023	-3.933e-08	-0.312978
-0.024	-3.913e-08	-0.311387
-0.025	-3.954e-08	-0.314649
-0.026	-3.962e-08	-0.315286
-0.027	-3.944e-08	-0.313854
-0.028	-3.967e-08	-0.315684
-0.029	-3.96e-08	-0.315127
-0.03	-3.957e-08	-0.314888
-0.031	-3.983e-08	-0.316957
-0.032	-3.994e-08	-0.317832
-0.033	-3.99e-08	-0.317514
-0.034	-3.997e-08	-0.318071
-0.035	-3.997e-08	-0.318071
-0.036	-4.022e-08	-0.320061
-0.037	-3.996e-08	-0.317992
-0.038	-4.039e-08	-0.321413
-0.039	-4.045e-08	-0.321891
-0.04	-4.027e-08	-0.320458
-0.041	-4.05e-08	-0.322289
-0.042	-4.057e-08	-0.322846
-0.043	-4.043e-08	-0.321732
-0.044	-4.081e-08	-0.324756
-0.045	-4.08e-08	-0.324676
-0.046	-4.072e-08	-0.324039
-0.047	-4.097e-08	-0.326029
-0.048	-4.088e-08	-0.325313
-0.049	-4.099e-08	-0.326188
-0.05	-4.104e-08	-0.326586
-0.051	-4.131e-08	-0.328735
-0.052	-4.137e-08	-0.329212
-0.053	-4.126e-08	-0.328337
-0.054	-4.14e-08	-0.329451
-0.055	-4.157e-08	-0.330804
-0.056	-4.139e-08	-0.329371
-0.057	-4.172e-08	-0.331997
-0.058	-4.178e-08	-0.332475
-0.059	-4.167e-08	-0.331599
-0.06	-4.199e-08	-0.334146
-0.061	-4.189e-08	-0.33335
-0.062	-4.188e-08	-0.33327
-0.063	-4.211e-08	-0.335101
-0.064	-4.235e-08	-0.337011
-0.065	-4.225e-08	-0.336215
-0.066	-4.23e-08	-0.336613
-0.067	-4.233e-08	-0.336851
-0.068	-4.258e-08	-0.338841
-0.069	-4.236e-08	-0.33709
-0.07	-4.274e-08	-0.340114
-0.071	-4.276e-08	-0.340273
-0.072	-4.266e-08	-0.339477
-0.073	-4.289e-08	-0.341308
-0.074	-4.294e-08	-0.341706
-0.075	-4.284e-08	-0.34091
-0.076	-4.323e-08	-0.344013
-0.077	-4.335e-08	-0.344968
-0.078	-4.322e-08	-0.343934
-0.079	-4.34e-08	-0.345366
-0.08	-4.339e-08	-0.345287
-0.081	-4.346e-08	-0.345844
-0.082	-4.351e-08	-0.346242
-0.083	-4.376e-08	-0.348231
-0.084	-4.381e-08	-0.348629
-0.085	-4.37e-08	-0.347754
-0.086	-4.381e-08	-0.348629
-0.087	-4.407e-08	-0.350698
-0.088	-4.384e-08	-0.348868
-0.089	-4.43e-08	-0.352528
-0.09	-4.438e-08	-0.353165
-0.091	-4.421e-08	-0.351812
-0.092	-4.452e-08	-0.354279
-0.093	-4.442e-08	-0.353483
-0.094	-4.445e-08	-0.353722
-0.095	-4.474e-08	-0.35603
-0.096	-4.48e-08	-0.356507
-0.097	-4.486e-08	-0.356985
-0.098	-4.49e-08	-0.357303
-0.099	-4.491e-08	-0.357382
-0.1	-4.52e-08	-0.35969
-0.101	-4.499e-08	-0.358019
-0.102	-4.564e-08	-0.363192
-0.103	-4.555e-08	-0.362475
-0.104	-4.538e-08	-0.361123
-0.105	-4.563e-08	-0.363112
-0.106	-4.566e-08	-0.363351
-0.107	-4.556e-08	-0.362555
-0.108	-4.592e-08	-0.36542
-0.109	-4.6e-08	-0.366056
-0.11	-4.59e-08	-0.365261
-0.111	-4.616e-08	-0.36733
-0.112	-4.614e-08	-0.36717
-0.113	-4.627e-08	-0.368205
-0.114	-4.632e-08	-0.368603
-0.115	-4.667e-08	-0.371388
-0.116	-4.666e-08	-0.371308
-0.117	-4.653e-08	-0.370274
-0.118	-4.674e-08	-0.371945
-0.119	-4.693e-08	-0.373457
-0.12	-4.676e-08	-0.372104
-0.121	-4.713e-08	-0.375049
-0.122	-4.717e-08	-0.375367
-0.123	-4.711e-08	-0.374889
-0.124	-4.742e-08	-0.377356
-0.125	-4.73e-08	-0.376401
-0.126	-4.735e-08	-0.376799
-0.127	-4.765e-08	-0.379187
-0.128	-4.78e-08	-0.38038
-0.129	-4.779e-08	-0.380301
-0.13	-4.781e-08	-0.38046
-0.131	-4.797e-08	-0.381733
-0.132	-4.812e-08	-0.382927
-0.133	-4.798e-08	-0.381813
-0.134	-4.836e-08	-0.384837
-0.135	-4.845e-08	-0.385553
-0.136	-4.828e-08	-0.3842
-0.137	-4.857e-08	-0.386508
-0.138	-4.862e-08	-0.386906
-0.139	-4.851e-08	-0.38603
-0.14	-4.894e-08	-0.389452
-0.141	-4.908e-08	-0.390566
-0.142	-4.894e-08	-0.389452
-0.143	-4.92e-08	-0.391521
-0.144	-4.914e-08	-0.391044
-0.145	-4.931e-08	-0.392397
-0.146	-4.932e-08	-0.392476
-0.147	-4.956e-08	-0.394386
-0.148	-4.971e-08	-0.39558
-0.149	-4.951e-08	-0.393988
-0.15	-4.971e-08	-0.39558
-0.151	-4.995e-08	-0.397489
-0.152	-4.971e-08	-0.39558
-0.153	-5.023e-08	-0.399718
-0.154	-5.023e-08	-0.399718
-0.155	-5.019e-08	-0.399399
-0.156	-5.046e-08	-0.401548
-0.157	-5.042e-08	-0.40123
-0.158	-5.047e-08	-0.401627
-0.159	-5.076e-08	-0.403935
-0.16	-5.085e-08	-0.404651
-0.161	-5.093e-08	-0.405288
-0.162	-5.096e-08	-0.405527
-0.163	-5.102e-08	-0.406004
-0.164	-5.132e-08	-0.408392
-0.165	-5.11e-08	-0.406641
-0.166	-5.161e-08	-0.410699
-0.167	-5.167e-08	-0.411177
-0.168	-5.154e-08	-0.410142
-0.169	-5.177e-08	-0.411973
-0.17	-5.184e-08	-0.41253
-0.171	-5.178e-08	-0.412052
-0.172	-5.212e-08	-0.414758
-0.173	-5.222e-08	-0.415554
-0.174	-5.21e-08	-0.414599
-0.175	-5.24e-08	-0.416986
-0.176	-5.237e-08	-0.416747
-0.177	-5.251e-08	-0.417861
-0.178	-5.258e-08	-0.418418
-0.179	-5.298e-08	-0.421601
-0.18	-5.298e-08	-0.421601
-0.181	-5.289e-08	-0.420885
-0.182	-5.311e-08	-0.422636
-0.183	-5.33e-08	-0.424148
-0.184	-5.312e-08	-0.422716
-0.185	-5.356e-08	-0.426217
-0.186	-5.362e-08	-0.426694
-0.187	-5.346e-08	-0.425421
-0.188	-5.383e-08	-0.428366
-0.189	-5.373e-08	-0.42757
-0.19	-5.38e-08	-0.428127
-0.191	-5.411e-08	-0.430594
-0.192	-5.435e-08	-0.432504
-0.193	-5.434e-08	-0.432424
-0.194	-5.437e-08	-0.432663
-0.195	-5.446e-08	-0.433379
-0.196	-5.474e-08	-0.435607
-0.197	-5.454e-08	-0.434016
-0.198	-5.497e-08	-0.437437
-0.199	-5.511e-08	-0.438551
-0.2	-5.492e-08	-0.437039
-0.201	-5.527e-08	-0.439825
-0.202	-5.53e-08	-0.440063
-0.203	-5.524e-08	-0.439586
-0.204	-5.572e-08	-0.443406
-0.205	-5.623e-08	-0.447464
-0.206	-5.576e-08	-0.443724
-0.207	-5.603e-08	-0.445873
-0.208	-5.599e-08	-0.445554
-0.209	-5.611e-08	-0.446509
-0.21	-5.619e-08	-0.447146
-0.211	-5.646e-08	-0.449294
-0.212	-5.662e-08	-0.450568
-0.213	-5.645e-08	-0.449215
-0.214	-5.665e-08	-0.450806
-0.215	-5.69e-08	-0.452796
-0.216	-5.676e-08	-0.451682
-0.217	-5.725e-08	-0.455581
-0.218	-5.73e-08	-0.455979
-0.219	-5.716e-08	-0.454865
-0.22	-5.76e-08	-0.458366
-0.221	-5.746e-08	-0.457252
-0.222	-5.755e-08	-0.457968
-0.223	-5.786e-08	-0.460435
-0.224	-5.802e-08	-0.461708
-0.225	-5.806e-08	-0.462027
-0.226	-5.809e-08	-0.462266
-0.227	-5.817e-08	-0.462902
-0.228	-5.85e-08	-0.465528
-0.229	-5.831e-08	-0.464016
-0.23	-5.882e-08	-0.468075
-0.231	-5.886e-08	-0.468393
-0.232	-5.875e-08	-0.467518
-0.233	-5.902e-08	-0.469666
-0.234	-5.909e-08	-0.470223
-0.235	-5.9e-08	-0.469507
-0.236	-5.946e-08	-0.473168
-0.237	-5.958e-08	-0.474123
-0.238	-5.949e-08	-0.473406
-0.239	-5.978e-08	-0.475714
-0.24	-5.971e-08	-0.475157
-0.241	-5.995e-08	-0.477067
-0.242	-5.997e-08	-0.477226
-0.243	-6.041e-08	-0.480728
-0.244	-6.04e-08	-0.480648
-0.245	-6.029e-08	-0.479773
-0.246	-6.047e-08	-0.481205
-0.247	-6.073e-08	-0.483274
-0.248	-6.053e-08	-0.481682
-0.249	-6.096e-08	-0.485104
-0.25	-6.1e-08	-0.485423
-0.251	-6.091e-08	-0.484706
-0.252	-6.126e-08	-0.487492
-0.253	-6.117e-08	-0.486775
-0.254	-6.121e-08	-0.487094
-0.255	-6.16e-08	-0.490197
-0.256	-6.172e-08	-0.491152
-0.257	-6.18e-08	-0.491789
-0.258	-6.184e-08	-0.492107
-0.259	-6.196e-08	-0.493062
-0.26	-6.215e-08	-0.494574
-0.261	-6.2e-08	-0.49338
-0.262	-6.241e-08	-0.496643
-0.263	-6.253e-08	-0.497598
-0.264	-6.236e-08	-0.496245
-0.265	-6.268e-08	-0.498792
-0.266	-6.277e-08	-0.499508
-0.267	-6.261e-08	-0.498235
-0.268	-6.303e-08	-0.501577
-0.269	-6.321e-08	-0.503009
-0.27	-6.306e-08	-0.501816
-0.271	-6.331e-08	-0.503805
-0.272	-6.325e-08	-0.503328
-0.273	-6.343e-08	-0.50476
-0.274	-6.347e-08	-0.505078
-0.275	-6.369e-08	-0.506829
-0.276	-6.389e-08	-0.50842
-0.277	-6.366e-08	-0.50659
-0.278	-6.386e-08	-0.508182
-0.279	-6.413e-08	-0.51033
-0.28	-6.39e-08	-0.5085
-0.281	-6.443e-08	-0.512718
-0.282	-6.451e-08	-0.513354
-0.283	-6.435e-08	-0.512081
-0.284	-6.469e-08	-0.514787
-0.285	-6.459e-08	-0.513991
-0.286	-6.463e-08	-0.514309
-0.287	-6.5e-08	-0.517254
-0.288	-6.51e-08	-0.518049
-0.289	-6.512e-08	-0.518208
-0.29	-6.516e-08	-0.518527
-0.291	-6.523e-08	-0.519084
-0.292	-6.555e-08	-0.52163
-0.293	-6.526e-08	-0.519323
-0.294	-6.582e-08	-0.523779
-0.295	-6.595e-08	-0.524813
-0.296	-6.577e-08	-0.523381
-0.297	-6.606e-08	-0.525689
-0.298	-6.618e-08	-0.526644
-0.299	-6.601e-08	-0.525291
-0.3	-6.644e-08	-0.528713
-0.301	-6.65e-08	-0.52919
-0.302	-6.644e-08	-0.528713
-0.303	-6.67e-08	-0.530782
-0.304	-6.664e-08	-0.530304
-0.305	-6.685e-08	-0.531975
-0.306	-6.688e-08	-0.532214
-0.307	-6.763e-08	-0.538182
-0.308	-6.742e-08	-0.536511
-0.309	-6.724e-08	-0.535079
-0.31	-6.744e-08	-0.53667
-0.311	-6.772e-08	-0.538899
-0.312	-6.756e-08	-0.537625
-0.313	-6.802e-08	-0.541286
-0.314	-6.81e-08	-0.541923
-0.315	-6.798e-08	-0.540968
-0.316	-6.835e-08	-0.543912
-0.317	-6.825e-08	-0.543116
-0.318	-6.831e-08	-0.543594
-0.319	-6.867e-08	-0.546458
-0.32	-6.889e-08	-0.548209
-0.321	-6.89e-08	-0.548289
-0.322	-6.897e-08	-0.548846
-0.323	-6.901e-08	-0.549164
-0.324	-6.934e-08	-0.55179
-0.325	-6.913e-08	-0.550119
-0.326	-6.956e-08	-0.553541
-0.327	-6.974e-08	-0.554973
-0.328	-6.953e-08	-0.553302
-0.329	-6.989e-08	-0.556167
-0.33	-6.996e-08	-0.556724
-0.331	-6.988e-08	-0.556087
-0.332	-7.04e-08	-0.560225
-0.333	-7.058e-08	-0.561658
-0.334	-7.039e-08	-0.560146
-0.335	-7.079e-08	-0.563329
-0.336	-7.073e-08	-0.562851
-0.337	-7.092e-08	-0.564363
-0.338	-7.095e-08	-0.564602
-0.339	-7.127e-08	-0.567149
-0.34	-7.147e-08	-0.56874
-0.341	-7.124e-08	-0.56691
-0.342	-7.152e-08	-0.569138
-0.343	-7.18e-08	-0.571366
-0.344	-7.16e-08	-0.569775
-0.345	-7.219e-08	-0.57447
-0.346	-7.226e-08	-0.575027
-0.347	-7.214e-08	-0.574072
-0.348	-7.254e-08	-0.577255
-0.349	-7.243e-08	-0.57638
-0.35	-7.255e-08	-0.577335
-0.351	-7.286e-08	-0.579801
-0.352	-7.3e-08	-0.580916
-0.353	-7.31e-08	-0.581711
-0.354	-7.314e-08	-0.58203
-0.355	-7.327e-08	-0.583064
-0.356	-7.361e-08	-0.58577
-0.357	-7.334e-08	-0.583621
-0.358	-7.392e-08	-0.588237
-0.359	-7.404e-08	-0.589192
-0.36	-7.388e-08	-0.587918
-0.361	-7.425e-08	-0.590863
-0.362	-7.434e-08	-0.591579
-0.363	-7.426e-08	-0.590942
-0.364	-7.474e-08	-0.594762
-0.365	-7.487e-08	-0.595797
-0.366	-7.485e-08	-0.595637
-0.367	-7.518e-08	-0.598263
-0.368	-7.512e-08	-0.597786
-0.369	-7.537e-08	-0.599775
-0.37	-7.547e-08	-0.600571
-0.371	-7.592e-08	-0.604152
-0.372	-7.599e-08	-0.604709
-0.373	-7.587e-08	-0.603754
-0.374	-7.611e-08	-0.605664
-0.375	-7.64e-08	-0.607972
-0.376	-7.622e-08	-0.606539
-0.377	-7.67e-08	-0.610359
-0.378	-7.685e-08	-0.611553
-0.379	-7.67e-08	-0.610359
-0.38	-7.717e-08	-0.614099
-0.381	-7.706e-08	-0.613224
-0.382	-7.717e-08	-0.614099
-0.383	-7.755e-08	-0.617123
-0.384	-7.797e-08	-0.620466
-0.385	-7.79e-08	-0.619909
-0.386	-7.8e-08	-0.620704
-0.387	-7.816e-08	-0.621978
-0.388	-7.848e-08	-0.624524
-0.389	-7.834e-08	-0.62341
-0.39	-7.878e-08	-0.626911
-0.391	-7.901e-08	-0.628742
-0.392	-7.887e-08	-0.627628
-0.393	-7.923e-08	-0.630492
-0.394	-7.936e-08	-0.631527
-0.395	-7.925e-08	-0.630651
-0.396	-7.978e-08	-0.634869
-0.397	-7.999e-08	-0.63654
-0.398	-7.992e-08	-0.635983
-0.399	-8.024e-08	-0.63853
-0.4	-8.022e-08	-0.63837
-0.401	-8.056e-08	-0.641076
-0.402	-8.066e-08	-0.641872
-0.403	-8.1e-08	-0.644578
-0.404	-8.127e-08	-0.646726
-0.405	-8.114e-08	-0.645692
-0.406	-8.146e-08	-0.648238
-0.407	-8.184e-08	-0.651262
-0.408	-8.164e-08	-0.64967
-0.409	-8.246e-08	-0.656196
-0.41	-8.271e-08	-0.658185
-0.411	-8.245e-08	-0.656116
-0.412	-8.285e-08	-0.659299
-0.413	-8.291e-08	-0.659777
-0.414	-8.304e-08	-0.660811
-0.415	-8.348e-08	-0.664313
-0.416	-8.376e-08	-0.666541
-0.417	-8.389e-08	-0.667575
-0.418	-8.406e-08	-0.668928
-0.419	-8.425e-08	-0.67044
-0.42	-8.468e-08	-0.673862
-0.421	-8.459e-08	-0.673146
-0.422	-8.526e-08	-0.678478
-0.423	-8.554e-08	-0.680706
-0.424	-8.547e-08	-0.680149
-0.425	-8.594e-08	-0.683889
-0.426	-8.61e-08	-0.685162
-0.427	-8.621e-08	-0.686037
-0.428	-8.679e-08	-0.690653
-0.429	-8.711e-08	-0.693199
-0.43	-8.717e-08	-0.693677
-0.431	-8.77e-08	-0.697894
-0.432	-8.781e-08	-0.69877
-0.433	-8.822e-08	-0.702032
-0.434	-8.848e-08	-0.704101
-0.435	-8.918e-08	-0.709672
-0.436	-8.937e-08	-0.711184
-0.437	-8.946e-08	-0.7119
-0.438	-8.987e-08	-0.715163
-0.439	-9.036e-08	-0.719062
-0.44	-9.031e-08	-0.718664
-0.441	-9.108e-08	-0.724792
-0.442	-9.141e-08	-0.727418
-0.443	-9.154e-08	-0.728452
-0.444	-9.213e-08	-0.733147
-0.445	-9.23e-08	-0.7345
-0.446	-9.262e-08	-0.737047
-0.447	-9.329e-08	-0.742378
-0.448	-9.386e-08	-0.746914
-0.449	-9.413e-08	-0.749063
-0.45	-9.452e-08	-0.752166
-0.451	-9.495e-08	-0.755588
-0.452	-9.557e-08	-0.760522
-0.453	-9.566e-08	-0.761238
-0.454	-9.647e-08	-0.767684
-0.455	-9.701e-08	-0.771981
-0.456	-9.721e-08	-0.773573
-0.457	-9.795e-08	-0.779461
-0.458	-9.837e-08	-0.782804
-0.459	-9.873e-08	-0.785668
-0.46	-9.959e-08	-0.792512
-0.461	-1.001e-07	-0.79657
-0.462	-1.004e-07	-0.798958
-0.463	-1.012e-07	-0.805324
-0.464	-1.016e-07	-0.808507
-0.465	-1.022e-07	-0.813282
-0.466	-1.027e-07	-0.817261
-0.467	-1.035e-07	-0.823627
-0.468	-1.041e-07	-0.828401
-0.469	-1.044e-07	-0.830789
-0.47	-1.052e-07	-0.837155
-0.471	-1.06e-07	-0.843521
-0.472	-1.062e-07	-0.845113
-0.473	-1.074e-07	-0.854662
-0.474	-1.08e-07	-0.859437
-0.475	-1.083e-07	-0.861824
-0.476	-1.092e-07	-0.868986
-0.477	-1.097e-07	-0.872965
-0.478	-1.103e-07	-0.87774
-0.479	-1.112e-07	-0.884901
-0.48	-1.118e-07	-0.889676
-0.481	-1.125e-07	-0.895247
-0.482	-1.131e-07	-0.900021
-0.483	-1.137e-07	-0.904796
-0.484	-1.147e-07	-0.912754
-0.485	-1.149e-07	-0.914345
-0.486	-1.161e-07	-0.923894
-0.487	-1.168e-07	-0.929465
-0.488	-1.171e-07	-0.931852
-0.489	-1.18e-07	-0.939014
-0.49	-1.186e-07	-0.943789
-0.491	-1.19e-07	-0.946972
-0.492	-1.2e-07	-0.95493
-0.493	-1.206e-07	-0.959704
-0.494	-1.21e-07	-0.962887
-0.495	-1.218e-07	-0.969254
-0.496	-1.223e-07	-0.973232
-0.497	-1.23e-07	-0.978803
-0.498	-1.234e-07	-0.981986
-0.499	-1.244e-07	-0.989944
-0.5	-1.248e-07	-0.993127
-0.501	-1.251e-07	-0.995514
-0.502	-1.257e-07	-1.00029
-0.503	-1.264e-07	-1.00586
-0.504	-1.265e-07	-1.00666
-0.505	-1.274e-07	-1.01382
-0.506	-1.278e-07	-1.017
-0.507	-1.279e-07	-1.0178
-0.508	-1.286e-07	-1.02337
-0.509	-1.287e-07	-1.02416
-0.51	-1.29e-07	-1.02655
-0.511	-1.295e-07	-1.03053
-0.512	-1.305e-07	-1.03849
-0.513	-1.301e-07	-1.0353
-0.514	-1.303e-07	-1.03689
-0.515	-1.306e-07	-1.03928
-0.516	-1.309e-07	-1.04167
-0.517	-1.308e-07	-1.04087
-0.518	-1.313e-07	-1.04485
-0.519	-1.314e-07	-1.04565
-0.52	-1.311e-07	-1.04326
-0.521	-1.315e-07	-1.04644
-0.522	-1.314e-07	-1.04565
-0.523	-1.312e-07	-1.04406
-0.524	-1.315e-07	-1.04644
-0.525	-1.315e-07	-1.04644
-0.526	-1.312e-07	-1.04406
-0.527	-1.312e-07	-1.04406
-0.528	-1.31e-07	-1.04246
-0.529	-1.309e-07	-1.04167
-0.53	-1.306e-07	-1.03928
-0.531	-1.307e-07	-1.04008
-0.532	-1.305e-07	-1.03849
-0.533	-1.298e-07	-1.03292
-0.534	-1.297e-07	-1.03212
-0.535	-1.296e-07	-1.03132
-0.536	-1.289e-07	-1.02575
-0.537	-1.291e-07	-1.02735
-0.538	-1.288e-07	-1.02496
-0.539	-1.281e-07	-1.01939
-0.54	-1.28e-07	-1.01859
-0.541	-1.275e-07	-1.01461
-0.542	-1.269e-07	-1.00984
-0.543	-1.267e-07	-1.00825
-0.544	-1.263e-07	-1.00506
-0.545	-1.258e-07	-1.00108
-0.546	-1.253e-07	-0.997106
-0.547	-1.248e-07	-0.993127
-0.548	-1.245e-07	-0.99074
-0.549	-1.236e-07	-0.983578
-0.55	-1.236e-07	-0.983578
-0.551	-1.23e-07	-0.978803
-0.552	-1.222e-07	-0.972437
-0.553	-1.219e-07	-0.970049
-0.554	-1.213e-07	-0.965275
-0.555	-1.206e-07	-0.959704
-0.556	-1.205e-07	-0.958909
-0.557	-1.199e-07	-0.954134
-0.558	-1.192e-07	-0.948563
-0.559	-1.19e-07	-0.946972
-0.56	-1.183e-07	-0.941401
-0.561	-1.178e-07	-0.937423
-0.562	-1.173e-07	-0.933444
-0.563	-1.172e-07	-0.932648
-0.564	-1.168e-07	-0.929465
-0.565	-1.16e-07	-0.923099
-0.566	-1.158e-07	-0.921507
-0.567	-1.155e-07	-0.91912
-0.568	-1.148e-07	-0.913549
-0.569	-1.149e-07	-0.914345
-0.57	-1.145e-07	-0.911162
-0.571	-1.139e-07	-0.906387
-0.572	-1.139e-07	-0.906387
-0.573	-1.135e-07	-0.903204
-0.574	-1.132e-07	-0.900817
-0.575	-1.132e-07	-0.900817
-0.576	-1.132e-07	-0.900817
-0.577	-1.13e-07	-0.899225
-0.578	-1.127e-07	-0.896838
-0.579	-1.126e-07	-0.896042
-0.58	-1.127e-07	-0.896838
-0.581	-1.123e-07	-0.893655
-0.582	-1.126e-07	-0.896042
-0.583	-1.127e-07	-0.896838
-0.584	-1.123e-07	-0.893655
-0.585	-1.126e-07	-0.896042
-0.586	-1.126e-07	-0.896042
-0.587	-1.124e-07	-0.894451
-0.588	-1.129e-07	-0.89843
-0.589	-1.131e-07	-0.900021
-0.59	-1.128e-07	-0.897634
-0.591	-1.132e-07	-0.900817
-0.592	-1.131e-07	-0.900021
-0.593	-1.133e-07	-0.901613
-0.594	-1.133e-07	-0.901613
-0.595	-1.137e-07	-0.904796
-0.596	-1.146e-07	-0.911958
-0.597	-1.14e-07	-0.907183
-0.598	-1.138e-07	-0.905592
-0.599	-1.142e-07	-0.908775
-0.6	-6.708e-08	-0.533806
-0.599	-2.829e-08	-0.225125
-0.598	-2.26e-08	-0.179845
-0.597	-1.94e-08	-0.15438
-0.596	-1.639e-08	-0.130427
-0.595	-1.408e-08	-0.112045
-0.594	-1.252e-08	-0.099631
-0.593	-1.04e-08	-0.0827606
-0.592	-8.977e-09	-0.0714367
-0.591	-7.525e-09	-0.059882
-0.59	-6.085e-09	-0.0484229
-0.589	-4.567e-09	-0.036343
-0.588	-3.585e-09	-0.0285285
-0.587	-2.822e-09	-0.0224568
-0.586	-1.698e-09	-0.0135123
-0.585	-4.258e-10	-0.00338841
-0.584	1.046e-10	0.00083238
-0.583	1.347e-09	0.0107191
-0.582	2.193e-09	0.0174513
-0.581	2.631e-09	0.0209368
-0.58	3.698e-09	0.0294277
-0.579	4.321e-09	0.0343854
-0.578	4.925e-09	0.0391919
-0.577	5.898e-09	0.0469348
-0.576	6.593e-09	0.0524654
-0.575	6.859e-09	0.0545822
-0.574	7.628e-09	0.0607017
-0.573	8.062e-09	0.0641554
-0.572	8.794e-09	0.0699804
-0.571	9.15e-09	0.0728134
-0.57	9.938e-09	0.0790841
-0.569	1.043e-08	0.0829993
-0.568	1.053e-08	0.0837951
-0.567	1.128e-08	0.0897634
-0.566	1.181e-08	0.093981
-0.565	1.199e-08	0.0954134
-0.564	1.269e-08	0.100984
-0.563	1.315e-08	0.104644
-0.562	1.314e-08	0.104565
-0.561	1.384e-08	0.110135
-0.56	1.402e-08	0.111568
-0.559	1.438e-08	0.114432
-0.558	1.492e-08	0.11873
-0.557	1.534e-08	0.122072
-0.556	1.561e-08	0.12422
-0.555	1.577e-08	0.125494
-0.554	1.618e-08	0.128756
-0.553	1.669e-08	0.132815
-0.552	1.669e-08	0.132815
-0.551	1.735e-08	0.138067
-0.55	1.771e-08	0.140932
-0.549	1.751e-08	0.13934
-0.548	1.813e-08	0.144274
-0.547	1.826e-08	0.145308
-0.546	1.844e-08	0.146741
-0.545	1.895e-08	0.150799
-0.544	1.92e-08	0.152789
-0.543	1.926e-08	0.153266
-0.542	1.956e-08	0.155654
-0.541	1.975e-08	0.157166
-0.54	1.999e-08	0.159075
-0.539	2.018e-08	0.160587
-0.538	2.067e-08	0.164487
-0.537	2.093e-08	0.166556
-0.536	2.062e-08	0.164089
-0.535	2.103e-08	0.167351
-0.534	2.138e-08	0.170137
-0.533	2.129e-08	0.16942
-0.532	2.176e-08	0.173161
-0.531	2.204e-08	0.175389
-0.53	2.187e-08	0.174036
-0.529	2.241e-08	0.178333
-0.528	2.236e-08	0.177935
-0.527	2.258e-08	0.179686
-0.526	2.284e-08	0.181755
-0.525	2.322e-08	0.184779
-0.524	2.327e-08	0.185177
-0.523	2.317e-08	0.184381
-0.522	2.346e-08	0.186689
-0.521	2.379e-08	0.189315
-0.52	2.361e-08	0.187882
-0.519	2.413e-08	0.19202
-0.518	2.433e-08	0.193612
-0.517	2.408e-08	0.191623
-0.516	2.458e-08	0.195601
-0.515	2.459e-08	0.195681
-0.514	2.466e-08	0.196238
-0.513	2.498e-08	0.198785
-0.512	2.568e-08	0.204355
-0.511	2.505e-08	0.199342
-0.51	2.532e-08	0.20149
-0.509	2.535e-08	0.201729
-0.508	2.571e-08	0.204594
-0.507	2.549e-08	0.202843
-0.506	2.536e-08	0.201808
-0.505	2.617e-08	0.208254
-0.504	2.587e-08	0.205867
-0.503	2.617e-08	0.208254
-0.502	2.634e-08	0.209607
-0.501	2.629e-08	0.209209
-0.5	2.666e-08	0.212154
-0.499	2.69e-08	0.214063
-0.498	2.66e-08	0.211676
-0.497	2.695e-08	0.214461
-0.496	2.685e-08	0.213666
-0.495	2.7e-08	0.214859
-0.494	2.719e-08	0.216371
-0.493	2.739e-08	0.217963
-0.492	2.747e-08	0.218599
-0.491	2.734e-08	0.217565
-0.49	2.753e-08	0.219077
-0.489	2.779e-08	0.221146
-0.488	2.761e-08	0.219713
-0.487	2.804e-08	0.223135
-0.486	2.818e-08	0.224249
-0.485	2.774e-08	0.220748
-0.484	2.825e-08	0.224806
-0.483	2.816e-08	0.22409
-0.482	2.813e-08	0.223851
-0.481	2.853e-08	0.227035
-0.48	2.859e-08	0.227512
-0.479	2.847e-08	0.226557
-0.478	2.873e-08	0.228626
-0.477	2.871e-08	0.228467
-0.476	2.893e-08	0.230218
-0.475	2.883e-08	0.229422
-0.474	2.921e-08	0.232446
-0.473	2.935e-08	0.23356
-0.472	2.895e-08	0.230377
-0.471	2.921e-08	0.232446
-0.47	2.948e-08	0.234594
-0.469	2.927e-08	0.232923
-0.468	2.96e-08	0.235549
-0.467	2.977e-08	0.236902
-0.466	2.947e-08	0.234515
-0.465	2.98e-08	0.237141
-0.464	2.979e-08	0.237061
-0.463	2.983e-08	0.23738
-0.462	3.001e-08	0.238812
-0.461	3.015e-08	0.239926
-0.46	3.016e-08	0.240006
-0.459	2.997e-08	0.238494
-0.458	3.008e-08	0.239369
-0.457	3.038e-08	0.241756
-0.456	3.015e-08	0.239926
-0.455	3.05e-08	0.242711
-0.454	3.068e-08	0.244144
-0.453	3.032e-08	0.241279
-0.452	3.068e-08	0.244144
-0.451	3.071e-08	0.244382
-0.45	3.061e-08	0.243587
-0.449	3.087e-08	0.245656
-0.448	3.109e-08	0.247406
-0.447	3.076e-08	0.24478
-0.446	3.1e-08	0.24669
-0.445	3.095e-08	0.246292
-0.444	3.114e-08	0.247804
-0.443	3.102e-08	0.246849
-0.442	3.129e-08	0.248998
-0.441	3.144e-08	0.250192
-0.44	3.108e-08	0.247327
-0.439	3.133e-08	0.249316
-0.438	3.151e-08	0.250749
-0.437	3.132e-08	0.249237
-0.436	3.167e-08	0.252022
-0.435	3.19e-08	0.253852
-0.434	3.143e-08	0.250112
-0.433	3.182e-08	0.253216
-0.432	3.167e-08	0.252022
-0.431	3.173e-08	0.252499
-0.43	3.188e-08	0.253693
-0.429	3.201e-08	0.254727
-0.428	3.202e-08	0.254807
-0.427	3.188e-08	0.253693
-0.426	3.201e-08	0.254727
-0.425	3.222e-08	0.256399
-0.424	3.199e-08	0.254568
-0.423	3.234e-08	0.257354
-0.422	3.244e-08	0.258149
-0.421	3.204e-08	0.254966
-0.42	3.239e-08	0.257751
-0.419	3.23e-08	0.257035
-0.418	3.219e-08	0.25616
-0.417	3.251e-08	0.258706
-0.416	3.261e-08	0.259502
-0.415	3.24e-08	0.257831
-0.414	3.256e-08	0.259104
-0.413	3.259e-08	0.259343
-0.412	3.273e-08	0.260457
-0.411	3.261e-08	0.259502
-0.41	3.326e-08	0.264675
-0.409	3.306e-08	0.263083
-0.408	3.258e-08	0.259263
-0.407	3.281e-08	0.261094
-0.406	3.299e-08	0.262526
-0.405	3.275e-08	0.260616
-0.404	3.311e-08	0.263481
-0.403	3.314e-08	0.26372
-0.402	3.284e-08	0.261332
-0.401	3.319e-08	0.264118
-0.4	3.305e-08	0.263004
-0.399	3.307e-08	0.263163
-0.398	3.324e-08	0.264516
-0.397	3.343e-08	0.266027
-0.396	3.335e-08	0.265391
-0.395	3.313e-08	0.26364
-0.394	3.324e-08	0.264516
-0.393	3.349e-08	0.266505
-0.392	3.322e-08	0.264356
-0.391	3.355e-08	0.266982
-0.39	3.36e-08	0.26738
-0.389	3.328e-08	0.264834
-0.388	3.356e-08	0.267062
-0.387	3.356e-08	0.267062
-0.386	3.347e-08	0.266346
-0.385	3.368e-08	0.268017
-0.384	3.391e-08	0.269847
-0.383	3.358e-08	0.267221
-0.382	3.371e-08	0.268256
-0.381	3.36e-08	0.26738
-0.38	3.386e-08	0.269449
-0.379	3.371e-08	0.268256
-0.378	3.388e-08	0.269608
-0.377	3.404e-08	0.270882
-0.376	3.367e-08	0.267937
-0.375	3.393e-08	0.270006
-0.374	3.401e-08	0.270643
-0.373	3.382e-08	0.269131
-0.372	3.411e-08	0.271439
-0.371	3.427e-08	0.272712
-0.37	3.38e-08	0.268972
-0.369	3.412e-08	0.271518
-0.368	3.396e-08	0.270245
-0.367	3.398e-08	0.270404
-0.366	3.415e-08	0.271757
-0.365	3.419e-08	0.272075
-0.364	3.42e-08	0.272155
-0.363	3.398e-08	0.270404
-0.362	3.412e-08	0.271518
-0.361	3.433e-08	0.273189
-0.36	3.407e-08	0.27112
-0.359	3.435e-08	0.273349
-0.358	3.451e-08	0.274622
-0.357	3.404e-08	0.270882
-0.356	3.435e-08	0.273349
-0.355	3.431e-08	0.27303
-0.354	3.419e-08	0.272075
-0.353	3.447e-08	0.274304
-0.352	3.45e-08	0.274542
-0.351	3.434e-08	0.273269
-0.35	3.445e-08	0.274144
-0.349	3.441e-08	0.273826
-0.348	3.455e-08	0.27494
-0.347	3.439e-08	0.273667
-0.346	3.472e-08	0.276293
-0.345	3.472e-08	0.276293
-0.344	3.434e-08	0.273269
-0.343	3.456e-08	0.27502
-0.342	3.467e-08	0.275895
-0.341	3.443e-08	0.273985
-0.34	3.475e-08	0.276532
-0.339	3.478e-08	0.27677
-0.338	3.446e-08	0.274224
-0.337	3.477e-08	0.276691
-0.336	3.466e-08	0.275816
-0.335	3.467e-08	0.275895
-0.334	3.473e-08	0.276373
-0.333	3.494e-08	0.278044
-0.332	3.478e-08	0.27677
-0.331	3.459e-08	0.275258
-0.33	3.465e-08	0.275736
-0.329	3.491e-08	0.277805
-0.328	3.464e-08	0.275656
-0.327	3.489e-08	0.277646
-0.326	3.496e-08	0.278203
-0.325	3.463e-08	0.275577
-0.324	3.495e-08	0.278123
-0.323	3.482e-08	0.277089
-0.322	3.478e-08	0.27677
-0.321	3.505e-08	0.278919
-0.32	3.508e-08	0.279158
-0.319	3.484e-08	0.277248
-0.318	3.49e-08	0.277725
-0.317	3.484e-08	0.277248
-0.316	3.494e-08	0.278044
-0.315	3.483e-08	0.277168
-0.314	3.507e-08	0.279078
-0.313	3.511e-08	0.279397
-0.312	3.476e-08	0.276611
-0.311	3.499e-08	0.278442
-0.31	3.507e-08	0.279078
-0.309	3.489e-08	0.277646
-0.308	3.521e-08	0.280192
-0.307	3.555e-08	0.282898
-0.306	3.491e-08	0.277805
-0.305	3.518e-08	0.279954
-0.304	3.494e-08	0.278044
-0.303	3.502e-08	0.27868
-0.302	3.514e-08	0.279635
-0.301	3.521e-08	0.280192
-0.3	3.516e-08	0.279794
-0.299	3.495e-08	0.278123
-0.298	3.499e-08	0.278442
-0.297	3.524e-08	0.280431
-0.296	3.503e-08	0.27876
-0.295	3.529e-08	0.280829
-0.294	3.53e-08	0.280908
-0.293	3.492e-08	0.277885
-0.292	3.522e-08	0.280272
-0.291	3.511e-08	0.279397
-0.29	3.504e-08	0.278839
-0.289	3.529e-08	0.280829
-0.288	3.531e-08	0.280988
-0.287	3.513e-08	0.279556
-0.286	3.529e-08	0.280829
-0.285	3.521e-08	0.280192
-0.284	3.529e-08	0.280829
-0.283	3.517e-08	0.279874
-0.282	3.547e-08	0.282261
-0.281	3.548e-08	0.282341
-0.28	3.509e-08	0.279237
-0.279	3.524e-08	0.280431
-0.278	3.539e-08	0.281625
-0.277	3.505e-08	0.278919
-0.276	3.535e-08	0.281306
-0.275	3.538e-08	0.281545
-0.274	3.512e-08	0.279476
-0.273	3.536e-08	0.281386
-0.272	3.521e-08	0.280192
-0.271	3.523e-08	0.280351
-0.27	3.534e-08	0.281227
-0.269	3.548e-08	0.282341
-0.268	3.539e-08	0.281625
-0.267	3.501e-08	0.278601
-0.266	3.527e-08	0.28067
-0.265	3.549e-08	0.28242
-0.264	3.52e-08	0.280113
-0.263	3.542e-08	0.281863
-0.262	3.553e-08	0.282739
-0.261	3.526e-08	0.28059
-0.26	3.541e-08	0.281784
-0.259	3.538e-08	0.281545
-0.258	3.526e-08	0.28059
-0.257	3.545e-08	0.282102
-0.256	3.552e-08	0.282659
-0.255	3.526e-08	0.28059
-0.254	3.546e-08	0.282182
-0.253	3.525e-08	0.280511
-0.252	3.544e-08	0.282023
-0.251	3.524e-08	0.280431
-0.25	3.547e-08	0.282261
-0.249	3.556e-08	0.282977
-0.248	3.518e-08	0.279954
-0.247	3.543e-08	0.281943
-0.246	3.551e-08	0.28258
-0.245	3.528e-08	0.280749
-0.244	3.557e-08	0.283057
-0.243	3.56e-08	0.283296
-0.242	3.516e-08	0.279794
-0.241	3.547e-08	0.282261
-0.24	3.536e-08	0.281386
-0.239	3.532e-08	0.281068
-0.238	3.55e-08	0.2825
-0.237	3.553e-08	0.282739
-0.236	3.554e-08	0.282818
-0.235	3.534e-08	0.281227
-0.234	3.545e-08	0.282102
-0.233	3.556e-08	0.282977
-0.232	3.538e-08	0.281545
-0.231	3.558e-08	0.283137
-0.23	3.565e-08	0.283694
-0.229	3.531e-08	0.280988
-0.228	3.558e-08	0.283137
-0.227	3.551e-08	0.28258
-0.226	3.537e-08	0.281466
-0.225	3.562e-08	0.283455
-0.224	3.561e-08	0.283375
-0.223	3.547e-08	0.282261
-0.222	3.56e-08	0.283296
-0.221	3.552e-08	0.282659
-0.22	3.566e-08	0.283773
-0.219	3.548e-08	0.282341
-0.218	3.576e-08	0.284569
-0.217	3.573e-08	0.28433
-0.216	3.536e-08	0.281386
-0.215	3.55e-08	0.2825
-0.214	3.567e-08	0.283853
-0.213	3.546e-08	0.282182
-0.212	3.571e-08	0.284171
-0.211	3.578e-08	0.284728
-0.21	3.55e-08	0.2825
-0.209	3.577e-08	0.284649
-0.208	3.561e-08	0.283375
-0.207	3.563e-08	0.283535
-0.206	3.572e-08	0.284251
-0.205	3.623e-08	0.288309
-0.204	3.578e-08	0.284728
-0.203	3.549e-08	0.28242
-0.202	3.559e-08	0.283216
-0.201	3.575e-08	0.284489
-0.2	3.55e-08	0.2825
-0.199	3.574e-08	0.28441
-0.198	3.585e-08	0.285285
-0.197	3.551e-08	0.28258
-0.196	3.579e-08	0.284808
-0.195	3.572e-08	0.284251
-0.194	3.564e-08	0.283614
-0.193	3.578e-08	0.284728
-0.192	3.596e-08	0.286161
-0.191	3.567e-08	0.283853
-0.19	3.572e-08	0.284251
-0.189	3.567e-08	0.283853
-0.188	3.585e-08	0.285285
-0.187	3.566e-08	0.283773
-0.186	3.587e-08	0.285444
-0.185	3.596e-08	0.286161
-0.184	3.561e-08	0.283375
-0.183	3.585e-08	0.285285
-0.182	3.591e-08	0.285763
-0.181	3.572e-08	0.284251
-0.18	3.599e-08	0.286399
-0.179	3.609e-08	0.287195
-0.178	3.571e-08	0.284171
-0.177	3.6e-08	0.286479
-0.176	3.58e-08	0.284887
-0.175	3.58e-08	0.284887
-0.174	3.594e-08	0.286001
-0.173	3.6e-08	0.286479
-0.172	3.598e-08	0.28632
-0.171	3.578e-08	0.284728
-0.17	3.587e-08	0.285444
-0.169	3.604e-08	0.286797
-0.168	3.577e-08	0.284649
-0.167	3.61e-08	0.287275
-0.166	3.616e-08	0.287752
-0.165	3.577e-08	0.284649
-0.164	3.6e-08	0.286479
-0.163	3.599e-08	0.286399
-0.162	3.588e-08	0.285524
-0.161	3.613e-08	0.287513
-0.16	3.613e-08	0.287513
-0.159	3.599e-08	0.286399
-0.158	3.606e-08	0.286956
-0.157	3.608e-08	0.287116
-0.156	3.614e-08	0.287593
-0.155	3.608e-08	0.287116
-0.154	3.624e-08	0.288389
-0.153	3.629e-08	0.288787
-0.152	3.592e-08	0.285842
-0.151	3.611e-08	0.287354
-0.15	3.624e-08	0.288389
-0.149	3.602e-08	0.286638
-0.148	3.629e-08	0.288787
-0.147	3.632e-08	0.289025
-0.146	3.602e-08	0.286638
-0.145	3.632e-08	0.289025
-0.144	3.612e-08	0.287434
-0.143	3.623e-08	0.288309
-0.142	3.629e-08	0.288787
-0.141	3.648e-08	0.290299
-0.14	3.637e-08	0.289423
-0.139	3.617e-08	0.287832
-0.138	3.629e-08	0.288787
-0.137	3.645e-08	0.29006
-0.136	3.621e-08	0.28815
-0.135	3.644e-08	0.28998
-0.134	3.651e-08	0.290537
-0.133	3.622e-08	0.28823
-0.132	3.647e-08	0.290219
-0.131	3.644e-08	0.28998
-0.13	3.632e-08	0.289025
-0.129	3.655e-08	0.290856
-0.128	3.667e-08	0.291811
-0.127	3.636e-08	0.289344
-0.126	3.65e-08	0.290458
-0.125	3.646e-08	0.290139
-0.124	3.654e-08	0.290776
-0.123	3.645e-08	0.29006
-0.122	3.664e-08	0.291572
-0.121	3.67e-08	0.292049
-0.12	3.638e-08	0.289503
-0.119	3.664e-08	0.291572
-0.118	3.67e-08	0.292049
-0.117	3.655e-08	0.290856
-0.116	3.682e-08	0.293004
-0.115	3.691e-08	0.29372
-0.114	3.657e-08	0.291015
-0.113	3.687e-08	0.293402
-0.112	3.674e-08	0.292368
-0.111	3.676e-08	0.292527
-0.11	3.687e-08	0.293402
-0.109	3.696e-08	0.294118
-0.108	3.693e-08	0.29388
-0.107	3.679e-08	0.292766
-0.106	3.684e-08	0.293163
-0.105	3.704e-08	0.294755
-0.104	3.681e-08	0.292925
-0.103	3.724e-08	0.296347
-0.102	3.727e-08	0.296585
-0.101	3.68e-08	0.292845
-0.1	3.705e-08	0.294835
-0.099	3.699e-08	0.294357
-0.098	3.69e-08	0.293641
-0.097	3.717e-08	0.295789
-0.096	3.715e-08	0.29563
-0.095	3.705e-08	0.294835
-0.094	3.718e-08	0.295869
-0.093	3.719e-08	0.295949
-0.092	3.726e-08	0.296506
-0.091	3.719e-08	0.295949
-0.09	3.743e-08	0.297858
-0.089	3.746e-08	0.298097
-0.088	3.712e-08	0.295392
-0.087	3.735e-08	0.297222
-0.086	3.747e-08	0.298177
-0.085	3.728e-08	0.296665
-0.084	3.754e-08	0.298734
-0.083	3.761e-08	0.299291
-0.082	3.734e-08	0.297142
-0.081	3.76e-08	0.299211
-0.08	3.752e-08	0.298575
-0.079	3.755e-08	0.298813
-0.078	3.768e-08	0.299848
-0.077	3.782e-08	0.300962
-0.076	3.777e-08	0.300564
-0.075	3.759e-08	0.299132
-0.074	3.77e-08	0.300007
-0.073	3.792e-08	0.301758
-0.072	3.765e-08	0.299609
-0.071	3.791e-08	0.301678
-0.07	3.802e-08	0.302554
-0.069	3.774e-08	0.300325
-0.068	3.799e-08	0.302315
-0.067	3.796e-08	0.302076
-0.066	3.793e-08	0.301837
-0.065	3.813e-08	0.303429
-0.064	3.828e-08	0.304623
-0.063	3.804e-08	0.302713
-0.062	3.821e-08	0.304066
-0.061	3.812e-08	0.303349
-0.06	3.827e-08	0.304543
-0.059	3.818e-08	0.303827
-0.058	3.84e-08	0.305577
-0.057	3.849e-08	0.306294
-0.056	3.819e-08	0.303906
-0.055	3.842e-08	0.305737
-0.054	3.854e-08	0.306692
-0.053	3.843e-08	0.305816
-0.052	3.86e-08	0.307169
-0.051	3.871e-08	0.308044
-0.05	3.847e-08	0.306135
-0.049	3.876e-08	0.308442
-0.048	3.86e-08	0.307169
-0.047	3.868e-08	0.307806
-0.046	3.882e-08	0.30892
-0.045	3.89e-08	0.309556
-0.044	3.893e-08	0.309795
-0.043	3.886e-08	0.309238
-0.042	3.892e-08	0.309716
-0.041	3.919e-08	0.311864
-0.04	3.898e-08	0.310193
-0.039	3.929e-08	0.31266
-0.038	3.936e-08	0.313217
-0.037	3.909e-08	0.311068
-0.036	3.935e-08	0.313137
-0.035	3.933e-08	0.312978
-0.034	3.93e-08	0.312739
-0.033	3.949e-08	0.314251
-0.032	3.959e-08	0.315047
-0.031	3.946e-08	0.314013
-0.03	3.962e-08	0.315286
-0.029	3.963e-08	0.315366
-0.028	3.974e-08	0.316241
-0.027	3.971e-08	0.316002
-0.026	3.996e-08	0.317992
-0.025	4.002e-08	0.318469
-0.024	3.971e-08	0.316002
-0.023	3.995e-08	0.317912
-0.022	4.009e-08	0.319026
-0.021	3.993e-08	0.317753
-0.02	4.022e-08	0.320061
-0.019	4.028e-08	0.320538
-0.018	4.01e-08	0.319106
-0.017	4.042e-08	0.321652
-0.016	4.032e-08	0.320856
-0.015	4.04e-08	0.321493
-0.014	4.057e-08	0.322846
-0.013	4.076e-08	0.324358
-0.012	4.069e-08	0.323801
-0.011	4.061e-08	0.323164
-0.01	4.071e-08	0.32396
-0.009	4.095e-08	0.32587
-0.008	4.076e-08	0.324358
-0.007	4.104e-08	0.326586
-0.006	4.117e-08	0.32762
-0.005	4.092e-08	0.325631
-0.004	4.122e-08	0.328018
-0.003	4.125e-08	0.328257
-0.002	4.119e-08	0.32778
-0.001	4.144e-08	0.329769
0	4.234e-08	0.336931
0.001	4.143e-08	0.329689
0.002	4.162e-08	0.331201
0.003	4.151e-08	0.330326
0.004	4.175e-08	0.332236
0.005	4.168e-08	0.331679
0.006	4.189e-08	0.33335
0.007	4.206e-08	0.334703
0.008	4.181e-08	0.332713
0.009	4.207e-08	0.334782
0.01	4.224e-08	0.336135
0.011	4.211e-08	0.335101
0.012	4.246e-08	0.337886
0.013	4.259e-08	0.33892
0.014	4.234e-08	0.336931
0.015	4.268e-08	0.339637
0.016	4.259e-08	0.33892
0.017	4.266e-08	0.339477
0.018	4.283e-08	0.34083
0.019	4.301e-08	0.342263
0.02	4.303e-08	0.342422
0.021	4.298e-08	0.342024
0.022	4.311e-08	0.343058
0.023	4.332e-08	0.34473
0.024	4.321e-08	0.343854
0.025	4.355e-08	0.34656
0.026	4.371e-08	0.347833
0.027	4.342e-08	0.345525
0.028	4.372e-08	0.347913
0.029	4.375e-08	0.348151
0.03	4.37e-08	0.347754
0.031	4.406e-08	0.350618
0.032	4.413e-08	0.351175
0.033	4.406e-08	0.350618
0.034	4.428e-08	0.352369
0.035	4.426e-08	0.35221
0.036	4.446e-08	0.353801
0.037	4.446e-08	0.353801
0.038	4.472e-08	0.35587
0.039	4.485e-08	0.356905
0.04	4.463e-08	0.355154
0.041	4.487e-08	0.357064
0.042	4.506e-08	0.358576
0.043	4.498e-08	0.357939
0.044	4.528e-08	0.360327
0.045	4.543e-08	0.36152
0.046	4.527e-08	0.360247
0.047	4.559e-08	0.362794
0.048	4.557e-08	0.362635
0.049	4.568e-08	0.36351
0.05	4.584e-08	0.364783
0.051	4.601e-08	0.366136
0.052	4.604e-08	0.366375
0.053	4.601e-08	0.366136
0.054	4.618e-08	0.367489
0.055	4.648e-08	0.369876
0.056	4.633e-08	0.368682
0.057	4.657e-08	0.370592
0.058	4.674e-08	0.371945
0.059	4.657e-08	0.370592
0.06	4.687e-08	0.37298
0.061	4.686e-08	0.3729
0.062	4.695e-08	0.373616
0.063	4.723e-08	0.375844
0.064	4.741e-08	0.377277
0.065	4.725e-08	0.376004
0.066	4.749e-08	0.377913
0.067	4.748e-08	0.377834
0.068	4.767e-08	0.379346
0.069	4.766e-08	0.379266
0.07	4.787e-08	0.380937
0.071	4.805e-08	0.38237
0.072	4.788e-08	0.381017
0.073	4.812e-08	0.382927
0.074	4.833e-08	0.384598
[truncated: 625 more rows]
